# Supplementary material for: China can be self-sufficient in maize production by 2030 with optimal crop management
Source: Nat Commun. 2023 May 6;14:2637. doi: 10.1038/s41467-023-38355-2 (PMC10164166; doi:10.1038/s41467-023-38355-2)
Supplement: Supplementary file 5 — Supplementary Data 1 [file 41467_2023_38355_MOESM5_ESM.xlsx]

## Sheet: literature data
Details of 125 publishes used in this study for the literature database establishing. (No, Publication number; Lon, longitude of the trial site; Lat, latitude of the trial site; Yieldmean, average grain yield; N, number of plant density-yield data point obtained; n, OPD obtained for RF analyses)
No	Reference	Region	Site	Lon (°)	Lat (°)	Year	Hybrids	Planting density (plants m-2)	Yieldmean (Mg ha-1)	N	n	Water condition
1	Tang et al. (2013)	NE	Tieling, Liaoning	123.63	42.34	2011	Zhengdan958, Shendan16	4.5, 6.75, 9	10.02	6	2	Rainfed
2	Zheng et al. (2017)	NE	Yedian, Jilin	126.66	43.07	2016	Huanong887	5, 6, 7, 8, 9, 10	13.7	6	1	Rainfed
3	Chen et al. (2010)	NE	Gongzhuling, Jilin	124.81	43.5	2006, 2008	Xianyu335, Zhengdan958, Jidan209	6, 7.5, 9, 10.5	11.88	24	6	Rainfed
4	Zhang et al. (2008)	NE	Changtu, Liaoning	123.71	42.8	2007	Zhengdan958, Liaodan565, Dongdan60, Danyu39	5.25, 6, 6.75, 7.5, 8.25, 9	8.27	24	4	Rainfed
5	Li et al. (2014)	NE	Tieling, Liaoning	123.81	42.25	2012	Liaodan565, Zhengdan958, Danyu39	5.25, 6, 6.75, 7.5	11.78	24	3	Rainfed
6	Chen et al. (2017)	NE	Heihe, Heilongjiang	127.47	50.25	2016	Suiyu29	5.25, 6, 6.75, 7.5, 8.25, 9	6.98	6	1	Rainfed
7	Bai et al. (2017)	NE	Xinmin, Liaoning	123.07	41.91	2016	Liaodan1258	5.25, 6, 6.75, 7.5, 8.25, 9	9.28	6	1	Rainfed
8	Tong et al. (2019)	NE	Ha'erbin, Heilongjiang	126.6	45.7	2016	Nonghua101	6.75, 8.25, 9.75	12.85	9	1	Rainfed
9	Yao et al. (2014)	NE	Fengcheng, Liaoning	124.1	40.34	2012, 2013	Danyu405, Danyu206	3.6, 4.2, 4.8, 5.4, 6	9.2	60	12	Rainfed
			Haicheng, Liaoning	122.73	40.98
			Wafangdian, Liaoning	122.08	39.62
10	Li et al. (2009)	NE	Haicheng, Liaoning	122.8	40.92	2008	Zhengdan958	5.25, 6, 6.75, 7.5, 8.25, 9	12.28	6	1	Rainfed
11	Song et al. (2021)	NE	Jiamusi, Heilongjiang	130.4	46.8	2018	Heyu187	5.25, 6, 7.5	5.74	9	1	Rainfed
12	Li et al. (2019)	NE	Shuangyashan, Heilongjiang	132.2	46.33	2018	Heyu187, Lvdan2, Longfuyu10, 38P05, Kenwo6, Demeiya3	6.75, 7.5, 8.25, 9	11.19	20	5	Rainfed
13	Sui et al. (2021)	NE	Chaoyang, Liaoning	119.93	41.66	2017, 2018	Liaodan575	6, 6.75, 7.5	11.28	18	2	Rainfed
14	Liang et al. (2018)	NE	Zhaonan, Jilin	126.47	43.96	2014	Zhengdan958	5, 5.5, 6, 6.5, 7	12.31	5	1	Rainfed
15	Guo et al. (2017)	NE	Baicheng, Jilin	122.82	45.33	2012, 2013	Xianyu335, Zhengdan958, Limin33, Jidan535	5, 5.5, 6, 6.5, 7 (4, 4.5, 5, 5.5, 6)	8.27	20	4	Rainfed
16	Li (2018)	NE	Shuangyashan, Heilongjiang	130.33	46.85	2016	Hayu189, Fuer943, Demeiya3, Longyu828, Kenkeyu41, Kenkeyu42, Kenyu8	6, 7, 8, 9	10.79	28	7	Rainfed
17	Xu (2015)	NE	Gongzhuling, Jilin	124.48	43.29	2013	Xianyu335	4.5, 6.75, 9	12.21	6	1	Rainfed
18	Wang (2015)	NE	Huadian, Jilin	126.73	42.97	2014, 2015	Xianyu335, Limin33	6, 7.5, 9 (4.5, 6, 7.5, 8.5, 9, 10.5)	11.6	34	8	Rainfed
			Qian'an, Jilin	124	44.87
			Gongzhuling, Jilin	124.82	43.5
19	Li (2011)	NE	Gongzhuling, Jilin	124.8	43.48	2007, 2008	Xianyu335, Jidan50, Zhengdan958	4, 5, 6, 7, 8 (6, 7.5, 9)	11.03	16	4	Rainfed
			Huadian, Jilin	126.73	42.97
20	Shi (2007)	NE	Yedian, Jilin	127.13	43.8	2005, 2006	Jidan270, Xianyu335, Zhengdan958	6, 7.5, 9	12.3	12	4	Rainfed
21	Sun (2011)	NE	Huadian, Jilin	126.79	43.15	2008	Jidan35, Ji136, Zhengdan958, Xianyu335	2.25, 4.5, 6.75, 9, 11.25	12.6	20	4	Rainfed
22	Zhang (2015)	NE	Gongzhuling, Jilin	124.8	43.52	2013, 2014	Zhongdan909, Jidan209, Neidan4	4.5, 6.75, 9, 11.25, 13.5	10.87	20	4	Rainfed
23	Liu (2021)	NE	Gongzhuling, Jilin	124.49	43.31	2010	Zhongdan2, Xianyu335, Jidan101, Yedan13, Baihe, Zhengdan958	3.75, 5.25, 6.75, 8.25	9.11	24	6	Rainfed
24	Liu (2016)	NE	Shenyang, Liaoning	123.57	41.82	2015	Zhengdan958, Xianyu335, Denghai618	4.5, 6, 7.5, 9, 10.5, 12	8.62	18	3	Rainfed
25	Sun (2017)	NE	Shenyang, Liaoning	123.57	41.82	2015	Zhengdan958, Xianyu335	4.5, 6, 7.5	8.77	6	2	Rainfed
26	Yu (2013)	NE	Shenyang, Liaoning	123.35	41.9	2011	Zhengdan958	4.5, 6.75, 9	9.67	18	2	Rainfed
			Tieling, Liaoning	123.9	41.9	2012
27	Zhang (2009)	NE	Fengcheng, Liaoning	124.12	40.47	2006	Danyu39, Lianyu16, Zhengdan958	3.3, 3.9, 4.8, 5.7, 6.75, 7.5	9.23	90	15	Rainfed
			Jinzhou, Liaoning	123.81	42.25
			Chaoyang, Liaoning	120.44	41.57
			Shenyang, Liaoning	123.54	41.83
28	Liu (2018a)	NE	Fengcheng, Liaoning	124.13	40.47	2017	Zhonghai959, Hengyu698, Dongrun57, Enxiai298, Damin3212, Qiankun2011, Jidong26, Dongdan502, Xianyu027, Tieyan818, Tieyan669, Liangyu918, Dedan1005	4.5, 5.4, 6.3, 7.2, 8.1 9	10.64	84	14	Rainfed
29	Liu (2018b)	NE	Kailu, Neimenggu	121.15	43.58	2017, 2018	Jingnongke728, Nonghua101	4.5, 6, 7.5, 9, 10.5	13.6	40	4	Irrigated
30	Wang (2018)	NE	Baotou, Neimenggu	110.52	40.55	2015	Limin33, Denghai605, Kehe8, Zhengdan958	4.5, 6, 7.5, 9, 10.5, 12	11.22	24	4	Irrigated
31	He (2018)	NE	Tongliao, Neimenggu	122.37	43.6	2015, 2016	Weike702, Nonghua101	6, 7.5, 9	13.66	24	4	Irrigated
32	Zhang (2019)	NE	Changchun, Jilin	125.25	43.95	2018	Jidan66, Zhengdan958	4.5, 6, 7.5, 9	11.39	26	2	Rainfed
33	Wang (2018)	NE	Zhaodong, Heilongjiang	125.92	46.04	2015	Dongnong255, Xianyu335, Nonghua101, Dika517, Zhanlong2	6, 6.5, 7, 7.5	10.85	60	5	Rainfed
34	Zhang (2018)	NE	Baotou, Neimenggu	110.48	40.47	2016, 2017	Limin33, Denghai618, Jingke968, Xundan20	6, 7.5, 9, 10.5, 12	14.42	80	8	Irrigated
35	Zhang et al. (2014)	NE	Ha’erbin, Heilongjiang	126.6	45.7	2012, 2013	Xianyu335, Zhengdan958	4.5, 6, 7.5, 9	13.21	14	4	Rainfed
36	Zhang et al. (2017)	NE	Lishu, Jilin	124.43	43.28	2015	Limin33, Xianyu335, Zhengdan958	6.75, 8.25, 9.75, 11.25, 12.75	11.73	15	3	Rainfed
		NCP	Yuanyang, Henan	113.68	35.04	2014, 2015	Limin33, Xianyu335, Zhengdan958	6.75, 8.25, 9.75, 11.25, 12.75	9.52	60	12	Irrigated
			Wuqiao, Hebei	116.62	37.68
37	Xu et al. (2017)	NE	Gongzhuling, Jilin	124.85	43.5	2013-2015	Zhengdan958	4.5, 6, 7.5, 9	12.33	15	3	Rainfed
		NW	Qitai, Xinjiang	89.77	43.83	2013-2015	Zhengdan958	4.5, 6, 7.5, 9, 10.5, 12	16.75	36	6	Irrigated
			Yinchuan, Ningxia	106.23	38.22
38	Gao et al. (2016)	NCP	Huairen, Shanxi	113.06	39.85	2015	DeYu919	6.9, 7.2, 7.5, 7.8, 8.25	13.49	10	1	Irrigated
39	Wang et al. (2017)	NCP	Shangqiu, Henan	116.09	34.11	2015	Zhengdan958	6.75, 7.5, 8.25, 9	9.77	4	1	Irrigated
40	Zhang et al. (2013)	NCP	Shijiazhuang, Hebei	114.85	38	2012	Zhengdan958	5.75, 6.67, 5.95, 5.05, 9.09, 8, 7.14, 6.06	9.54	8	1	Irrigated
41	Duan et al. (2015)	NCP	Taiyuan, Shanxi	112.59	37.42	2014	XieYu3	6, 6.75, 7.5	14.78	9	1	Irrigated
42	Shao et al. (2011)	NCP	Fengqiu, Henan	114.53	35.02	2008-2010	Zhengdan958, Xianyu335, Xundan20, Zhenjie1, Zhaoyu6, Shandan8806, Zhongke11, Pudan6	6, 6.75, 7.5	8.23	54	18	Irrigated
43	Yang et al. (2010)	NCP	Tai'an, Shandong	117.12	36.19	2007	Denghai701	6.75, 9, 11.25	14.82	12	1	Irrigated
44	Li et al. (2010)	NCP	Hebi, Henan	114.55	35.68	2006	Zhengdan958, Xundan20	6, 7.5, 9	14.64	6	2	Irrigated
45	Li et al. (2008)	NCP	Jinan, Shandong	117.08	36.71	2007	Ludan981, Quanxing2101	3, 6, 9	8.82	6	2	Irrigated
46	Du et al. (2013)	NCP	Taigu, Shanxi	112.59	37.42	2011	Dafeng30, Qiangsheng51, Dafeng26	5.25, 6.75, 8.25	13.25	27	3	Irrigated
47	Jiang et al. (2013)	NCP	Shangzhuang, Beijing	116.21	40.14	2011	Zhengdan958	5.0, 6.75, 10.0	10.67	6	1	Irrigated
48	Zhang et al. (2009)	NCP	Qingdao, Shandong	120.61	36.58	2006	Zhengdan958, Jinhai5, Denghai3719	5.25, 7.5, 9.75	9.36	9	3	Irrigated
49	Wang et al. (2015)	NCP	Wuqing, Tianjin	117	39.5	2014	Denghai618	3.75, 5.25, 6.75, 8.25, 9.75, 11.25	11.73	6	1	Irrigated
50	Liu et al. (2013)	NCP	Xinxiang, Henan	113.87	35.28	2012	Baiyu2	4.5, 6, 7.5, 9, 10.5	7.73	5	1	Irrigated
51	Wang et al. (2008)	NCP	Zhengzhou, Henan	113.58	34.88	2007	Yudan998	6, 6.75, 7.5	11.03	3	1	Irrigated
52	Dong et al. (2010)	NCP	Handan, Hebei	114.49	36.78	2006	Zhengdan958	4.5, 5.5, 6.5, 7.5	12.14	4	1	Irrigated
53	Zhang et al. (2009)	NCP	Chongzhou, Shandong	116.59	35.45	2008	Zhengdan958, Chaoshi1	2.25, 4.5, 6.75, 9, 11.25	9.34	10	2	Irrigated
54	Liu et al. (2010)	NCP	Yanzhou, Shandong	116.8	35.62	2008	Denghai661, Zhengdan958	2.25, 4.5, 6.75, 9, 11.25	10.99	25	5	Irrigated
			Tai'an, Shandong	117.09	35.97	2008
			Laizhou, Shandong	119.95	37.4	2008
55	Wang et al. (2013)	NCP	Taiyuan, Shanxi	112.68	37.54	2010	Zhengdan958	6.75, 7.5, 8.25, 9, 9.75	12.57	5	1	Irrigated
56	Wei et al. (2011)	NCP	Zhengzhou, Henan	113.64	34.79	2008	Zhengdan958	7.5, 9, 10.5	8.43	6	1	Irrigated
57	Li et al. (2011)	NCP	Langfang, Hebei	116.69	39.5	2009	Xianyu335, Zhengdan958, Denghai661	4.5, 6, 7.5, 9	10.45	36	3	Irrigated
58	Cui et al. (2019)	NCP	Dezhou, Shandong	116.36	37.45	2018	Delinong7	6, 6.75, 7.5, 8.25, 9	12.16	20	1	Irrigated
59	Zhang et al. (2020)	NCP	Dezhou, Shandong	116.76	36.79	2017	Ludan981, Ludan818	3, 6, 9	9.93	6	2	Irrigated
60	Xi et al. (2018)	NCP	Yuncheng, Shanxi	110.99	35.04	2017	Jiushenghe2468	5.25, 6, 6.75, 7.5, 8.25, 9, 9.75	11.9	7	1	Irrigated
61	Xu et al. (2014)	NCP	Changping, Beijing	116.4	40.2	2013	Jingdan68	5.25, 6, 6.75, 7.5, 8.25	11.79	10	1	Irrigated
62	He (2016)	NCP	Xinzhou, Shanxi	112.75	38.4	2014	Zhengdan958, Huamei1	1.5, 3, 4.5, 6, 7.5, 9, 10.5, 12, 13.5, 15, 16.5, 18	13.53	24	2	Irrigated
63	Wang (2002)	NCP	Wuqiao, Hebei	116.44	37.62	2001	Gaoyou298	5.25, 6.375, 7.5	8.54	12	1	Irrigated
64	Xu (2010)	NCP	Wuqiao, Hebei	116.6	37.68	2008, 2009	Zhengdan958, Ludan984	6, 7.5, 9, 10.5	9.51	16	4	Irrigated
65	Zhang (2002)	NCP	Haidian, Beijing	116.29	40.04	2001	Nongda486	5.25, 6.75, 8.25, 9.75	11.71	4	1	Irrigated
66	Lv (2008)	NCP	Wuqiao, Hebei	116.44	37.62	2006, 2007	Zhengdan958, Jinhai5, CF008	6.75, 8.25, 9.75, 11.25,	10.66	10	3	Irrigated
67	Wang (2007)	NCP	Haidian, Beijing	116.2	39.56	2006	Jinhai5, CF2187, Xundan20, CF057, Jingdan28	6.75, 8.25, 9.75	9.21	15	5	Irrigated
68	Huang (2012)	NCP	Wuqiao, Hebei	116.6	37.68	2010	Zhengdan958	6, 7.5, 9	8.79	12	1	Irrigated
69	Yan (2015)	NCP	Handan, Hebei	115.02	36.86	2013, 2014	Zhengdan958	6, 7.5, 9	10.5	27	2	Irrigated
70	Yang (2010)	NCP	Tai'an, Shandong	117.16	36.16	2007	Denghai701	6.75, 9, 11.25	14.82	12	1	Irrigated
71	Song (2011)	NCP	Jining Shandong	116.59	35.45	2009	Zhengdan958, Xianyu335, Xundan20, Ludan981	4.5, 5.25, 6, 6.75, 7.5, 8.25, 9, 9.75	6.87	16	4	Irrigated
72	Li (2012)	NCP	Taian, Shandong	117.16	36.16	2011, 2012	Xianyu335, Denghai661, Chaoshi3, Ludan981	4.5, 6.75, 9	11.85	24	8	Irrigated
73	Cao (2012)	NCP	Tai'an, Shandong	119.94	37.18	2009, 2011	Zhengdan958, Denghai661	4.5, 6, 7.5, 9, 10.5, 12, 13.5	9.82	32	3	Irrigated
			Laizhou, Shandong	117.16	36.16	2009	Denghai661, Chaoshi11	1.47, 4.2, 4.8, 5.4, 6, 6.6, 7.2, 7.8 8.4, 9, 9.6, 10.2, 10.8, 11.4, 12	12.42	30	2	Irrigated
74	Feng (2014)	NCP	Tai'an, Shandong	117.15	36.17	2012, 2013	Nongda108, Zhengdan958	4.5, 6.75, 9	11.78	12	4	Irrigated
75	Liu (2011)	NCP	Tai'an, Shandong	117.16	36.16	2008, 2009	Danyu34, Nongda108, Denghai661	3, 4.5, 6,7.5, 9 (10.5, 12, 13.5)	10.34	18	3	Irrigated
76	Meng (2013)	NCP	Tai'an, Shandong	117.15	36.17	2012	Denghai661, Zhengdan958	4.5, 7.5, 10.5	8.25	6	2	Irrigated
77	Huang (2008)	NCP	Changping, Beijing	116.23	40.22	2005, 2006	Jingke518, Denghai3719, Nongda108, Jingke519	3, 5.25, 7.5, 9.75, 12	8.78	20	4	Irrigated
78	Zhang (2009)	NCP	Qinhuangdao, Hebei	119.53	39.93	2006	Zhongdan9409, Zhengdan958, Zhengdan18, Nongda108	2.25, 4.5, 6.75, 9, 11.25	8.85	20	4	Irrigated
79	Zheng (2009)	NCP	Xunxian, Henan	114.55	35.68	2008	Zhengdan958, Xundan20	6, 7.5, 9	14.64	6	2	Irrigated
80	Liang (2010)	NCP	Jiaozuo, Henan	113	34.95	2009	Zhengdan958, Xundan20	6.75, 7.5, 8.25, 9	10.74	16	2	Irrigated
81	Yuan (2011)	NCP	Shijiazhuang, Hebei	114.79	37.97	2008	Zhengdan958, Xundan20	7.95, 8.25, 8.55	11.42	6	2	Irrigated
82	Bian (2008)	NCP	Shijiazhuang, Hebei	115.22	37.94	2006, 2007	Nongda108, Zhengdan958, Jingdan28, Denghai3719, Jingke308, Danyu39	4.5, 6, 7.5, 9	9.33	48	12	Irrigated
83	Gao (2014)	NCP	Gaocheng, Hebei	114.85	38.02	2013	Nongdan902	5.25, 6, 6.75, 7.5, 8.25	11.63	15	1	Irrigated
84	Zhang (2018)	NCP	Wuqiao, Hebei	116.6	37.68	2017	Jingnongke728, Xianyu335	5.25, 7.5, 9.25	10.31	18	2	Irrigated
85	Gao et al. (2010)	NCP	Shangqiu, Henan	115.57	34.58	2006	Zhengdan958	6.7, 2.8, 4.4	9.08	3	1	Irrigated
86	Shi et al. (2016)	NCP	Tai'an, Shandong	117.15	36.17	2013, 2014	ZhengDan958	5.25, 6.75, 8.25	10.14	6	2	Irrigated
87	Ren et al. (2016)	NCP	Tai'an, Shandong	117.15	36.17	2012, 2013	Chaoshi3, Denghai611, Xianyu335	4.5, 6.75, 9	11.75	18	6	Irrigated
88	Liu et al. (2017)	NCP	Tai'an, Shandong	117.15	36.17	2009-2013	Zhengdan958	6, 6.75, 7.5, 8.7	10.61	16	4	Irrigated
89	Xu et al. (2017)	NW	Heyang, Shannxi	110.1	35.33	2015, 2016	Zhengdan958, Xianyu335, Yuyu22	5.25, 6.75, 8.25, 9.75	9.16	24	6	Irrigated
90	Zhang et al. (2017)	NW	Yili, Xinjiang	82.2	43.5	2015, 2016	Xianyu335, Zhengdan958, KX3564	1.5, 3, 4.5, 6, 7.5, 9, 10.5, 12, 13.5, 15, 16.5, 18	15.1	72	6	Irrigated
91	Yang et al. (2006)	NW	Yinchuan, Ningxia	106.24	38.25	2005	Shendan16	5, 6, 7, 8, 9	14.35	5	1	Irrigated
92	Wei et al. (2019)	NW	Wuwei, Gansu	102.85	37.67	2016, 2017	Xianyu335	7.5, 9.75, 12	10.29	36	2	Irrigated
93	Yao (2013)	NW	Shihezi, Xinjiang	102.85	86.05	2011, 2012	Zhongdan909, Xinyu41	4.5, 9, 13.5	12.72	12	4	Irrigated
94	Wu (2016)	NW	Yangling, Shannxi	108.17	34.35	2014, 2015	Zhengdan958, Xianyu335, Shandan609, Zhengda12, Qiangsheng101, Shenyu26	3, 6.75, 8.25, 9.75	7.59	48	12	Irrigated
95	Ning (2012)	NW	Yangling, Shannxi	108.167	34.35	2011	Zhengdan958	4.5, 6, 7.5, 9, 10.5	6.59	10	1	Irrigated
96	Xue (2020)	NW	Pengyang	106.79	35.861	2018, 2019	Dafeng30	6.75, 8.25, 9.75	8.59	18	2	Irrigated
97	Hu (2013)	NW	Yangling, Shannxi	108.17	34.35	2011	Zhengdan958, Shandan609	4.5, 6, 7.5, 9	7.5	16	4	Irrigated
			Changwu, Shannxi	107.63	34.98
98	Liu (2017)	NW	Yangling, Shannxi	108.05	34.31	2016	Zhengdan958, Shandan8806, Shandan609, Shandan636, Dongdan60, Shandan620	4.5, 6, 7.5, 9	8.53	24	6	Irrigated
99	Tai (2010)	NW	Yangling, Shannxi	108.07	34.26	2008	Zhengdan958, Shandan8806	4.5, 6, 7.5	7.44	6	2	Irrigated
100	Wang (2016)	NW	Yangling, Shannxi	108.12	34.32	2015	Liyu68, Shandan609, Shandan619, Shandan636, Xianyu335, Changcheng799	4.5, 6, 7.5, 9	10.8	72	18	Irrigated
		NW	Changwu, Shannxi	107.67	35.21
		NW	Yulin, Shannxi	109.18	37.8
101	Qia (2018)	NW	Guyuan, Ningxia	106.63	35.83	2015, 2016	Dafeng30	5.25, 7.5, 9.75	11.95	24	2	Irrigated
102	Li (2018)	NW	Yangling, Shannxi	108.05	34.31	2016	Shandan636, Zhengdan958	1.5, 3, 4.5, 6, 7.5, 9, 10.5, 12, 13.5, 15	7.91	40	4	Irrigated
			Changwu, Shannxi	107.8	35.21
103	Yang (2018)	NW	Yulin, Shannxi	109.18	37.8	2016, 2017	Shandan609, Zhengdan958, Shandan8806, Dongdan60	4.5, 6, 7.5, 9	13.21	32	8	Irrigated
104	Xue et al. (2016)	NW	Yili, Xinjiang	86.05	45.32	2012, 2013	Zhongdan909, Xinyu41	4.5, 7.5, 10.5	14.71	12	4	Irrigated
105	Jia et al. (2017)	NW	Pengyang, Ningixa	106.45	35.79	2015, 2016	Dafeng30	5.25, 7.5, 9.75	9.42	18	2	Irrigated
106	Gou et al. (2017)	NW	Yili, Xinjiang	86.05	45.32	2013, 2014	Zhongdan909, Xinyu41, Zhengdan958	4.5, 6.75, 7.5, 9, 10.5, 11.25, 13.5	15.89	21	5	Irrigated
107	Wang et al. (2017)	NW	Changwu, Shannxi	107.67	35.21	2011-2014	Zhengdan958	6, 7.5, 9	12.54	12	4	Irrigated
108	Yang et al. (2000)	SW	Anningzhen, Sichuan	102.181	27.9772	1999	Chuandan15	1.5, 3, 4.5, 5.25, 6, 6.75, 8.25, 9, 10.5	9.63	10	1	Rainfed
109	Dai et al. (2000)	SW	Tongxi, Chongqing	106.07	30	2000	Xida211	3.75, 4.5, 5.25, 6	9.86	4	1	Rainfed
110	Tian et al. (2013)	SW	Nanchuan, Chongqing	107.1	29.16	2011	Yudan16, Yunuo851, Yuqigyu3	3.75, 4.5, 5.25, 6	10.86	12	3	Rainfed
111	Teng, S.C. (2003)	SW	Bijie, Guizhou	105.93	26.23	2002	Qiandan10	5.25, 6, 6.75, 7.5	4.47	16	3	Rainfed
			Tongren, Guizhou	109.2	28.31
112	Shui et al. (2014)	SW	Mianyang, Sichuan	104.82	31.39	2013	Chuandan418, Zhenghong311, Chengdan30	4.2, 4.5, 4.95	6.69	9	3	Rainfed
113	Wang et al. (2009)	SW	Shehong, Sichuan	105.36	30.79	2008	Chuandan428, Longdan8, Zhenghong6	3.75, 4.5, 5.25, 6, 6.75, 7.5	7.32	18	3	Rainfed
114	Yang et al. (2014)	SW	Anshun, Guizhou	106.26	26.41	2013	Shundan6	3.45, 4.2, 4.95, 5.7, 6.45, 7.2	10.01	6	1	Rainfed
115	Cui et al. (2010)	SW	Zhenfeng, Guizhou	105.83	25.43	2008	PGX-5, PGX-6, Guinong318	4.2, 5.4, 6.3	9.03	9	3	Rainfed
116	Ma et al. (2004)	SW	Majiaozhen, Sichuan	105.04	32.08	2001	Chuandan15	3, 4.2, 5.4, 6.6, 7.8	7.24	5	1	Rainfed
117	Wang et al. (2003)	SW	Ya’an, Sichuan	102.87	29.79	2002	Chuandan21	3.22, 4.05, 5.25, 6.45, 7.25	6.5	5	1	Rainfed
118	Li et al. (2000)	SW	Nanchong, Sichuan	106.08	30.79	1999	Nanyu4	3.3, 4.05, 4.8, 5.55, 6.3	6.98	5	1	Rainfed
119	Liu et al. (2017)	SW	Zhongjiang, Sichuan	104.62	30.58	2015	Zhenghong505	4.5, 5.25, 6, 6.75, 7.5	4.87	5	1	Rainfed
120	Yuan et al. (2004)	SW	Xichang, Sichuan	102.18	27.98	1999, 2002	Zhenghong6, Chuandan15	1.5, 3, 4.5, 5.25, 6, 6.75, 7.5, 8.25, 9, 10.5, 12	10.47	17	2	Rainfed
121	Guan et al. (2015)	SW	Chuxiong, Yunnan	101.65	25.09	2013	Yunrui8, Yunrui6, Yunrui88	5.25, 6.75, 8.25	10.71	9	3	Rainfed
122	Liu (2012)	SW	Ya'an, Sichuan	103	29.98	2010	Zhenghong6	3.75, 4.87, 6	7.81	9	3	Rainfed
			Chengdu, Sichuan	103.86	30.55
			Suining, Sichuan	105.48	30.83
123	Yu (2006)	SW	Nanchong, Sichuan	102.87	29.79	2005	Zhenghong6, Zhenghong2	3, 4.5, 6, 7.5, 9	7.37	20	4	Rainfed
			Ya’an, Sichuan	106.08	30.79
124	Chen et al. (2012)	SW	Zhongjiang, Sichuan	105.047	30.63	2011	Chengdan30	4.5, 6, 7.5	8.75	3	1	Rainfed
125	Li et al. (2019)	SW	Shehong, Sichuan	105.39	30.87	2012	Zhenghong6	3.75, 4.88, 6	7.91	9	3	Rainfed
			Shuangliu, Sichuan	103.92	30.57
			Ya'an, Sichuan	103.11	30.07
List of the references for the systematic review dataset on maize plant density.
Bai, S., Y.C. Kou, X.M. Zhang, X.L. Wang, and J.L. Yu. 2017. Study on Suitable Planting Density of New Maize Variety Liaodan 1258 [J]. China Seed Industry:45-46.
Bian, D.H. 2008. Effects of Density on Growth and Development of Summer Maize and Evaluation on Maize Hybrids with Density-Tolerant Property [D], Agricultural University of Hebei.
Cao, S.B. 2012. Effects of Nitrogen Rate and Plant Density on Grain Yield and Nitrogen Utilization Efficiency of High Yield Summer Maize [D], Shandong Agricultural University.
Chen, C.Y., Y.H. Hou, R. Sun, P. Zhu, Z.Q. Dong, and M. Zhao. 2010. Effects of Planting Density on Yield Performance and Density-Tolerance Analysis for Maize Hybrids [J]. Acta agronomic Sinica 36:1153-1160.
Chen, H.J. 2017. Effects of Planting Density on Yield and Agronomic Traits of Very Early Mature Spring Maize Yuyu 29 [J]. China Seed Industry:57-58.
Chen, S.H., H.L. Chen, X.S. Shen, and D.H. Liu. 2012. Effects of Planting Density and Nitrogen Amount on Stalk Lodging-Resistance and Yield of Summer Maize in Sichuan Basin [J]. Agricultural Science & Technology. 10:2147-2151.
Cui, L., L. Li, Y. Cui, Y. Zhang, G. Yu, L. Yang and S. Dong. 2019. Row spacing and density on grain yield and its component factors of summer maize (Zea mays L.) [J]. Journal of Anhui Agricultural Sciences. 47(13):29-31+34.
Cui, L., Z. Zhao, Z.H. Peng, and W.T. Pan. 2010. Effects of Planting Density on Yield and Quality of Maize Hybrid Combinations [J]. Guizhou Agricultural Sciences. 38:26-28.
Dai, X.F., G.Q. Wang, Z.Z. Liu, J.G. Wang, Y. Ma, and Y.L. Cai. 2013. Effects of Planting Density Under Different Row-Spacings on Photosynthesis and Yield of Maize [J]. Journal of Southwest University (natural science edition). 35:15-21.
Dong, Y.L., and Y.K. Wang. 2010. Influence of Plant Density Physiological Properties and Yield of Zhengdan 958 Maize [J]. Hubei Agricultural Sciences. 49:293-294.
Du, T.Q., J.P. Hao, L.L. Ma, K.D. Hao, L.Q. Fan, J.H. Xing, and M. Li. 2013. Agronomic Characteristics and Yield of Density-tolerant Spring Maize Cultivars in Different Planting Densities and Row Spacing [J]. Journal of Maize Sciences. 4:101-106,111.
Duan, H.K., W.D. Li, J.H. Wang, T.Q. Du, Y.R. Tang, L.T. Liang, H.W. Cao, R. Wang, J.W. Liu, T. Mo, Q.Y. Han, and H.Q. Liu. 2015. Effects of Row Spacing and Planting Density on Panicle Shape and Maize Yield of ‘Xieyu3' [J]. Chinese Agricultural Science Bulletin. 31:78-85.
Feng, H.J. 2014. Effects of Plant Population on Microstructure and Function of Vascular Bundle of Summer Maize[D], Shandong Agricultural University.
Gao, L. 2016. Comparison Test on Corn Row Spacing and Row One Hole Double Strain Planting Pattern [J]. Agricultural Technology & Equipment:15-17.
Gao, Y. 2014. Effects of Planting Density and Nitrogen Application Rate on Carbon and Nitrogen Metabolism and Grain Yield of Super High-yielding Summer Maize [D], Agricultural University of Hebei.
Gao, Y., A. Duan, X. Qiu, J. Sun, J. Zhang, H. Liu, and H. Wang. 2010. Distribution and Use Efficiency of Photosynthetically Active Radiation in Strip Intercropping of Maize and Soybean [J]. Agron J 102:1149.
Gou, L., J. Xue, B. Qi, B. Ma, and W. Zhang. 2017. Morphological Variation of Maize Cultivars in Response to Elevated Plant Densities [J]. Agron. J. 109:1443.
Guan, J.J., Z.W. Xiao, X.H. Yang, J.H. Zhang, H. Zhang, J.M. Wang, Y.F. Liu, and Q.M. Huang. 2015. Study on Yield Increasing Potential for Maize Varieties under Different Ecological Conditions [J]. Southwest China Journal of Agricultural Sciences. 28:487-491.
Guo, C., X. Wang, X. Zhao, X. Liang and T. Cao. 2017. Effect of Planting Density Regulation on Canopy and Yield Parameters in Maize Varieties with Different Planting Types in Semi-arid Region [J]. Journal of Maize Sciences. 25(06):113-118.
He, D.D. 2018. Effects of expanding line spacing and shrinking row spacing on the canopy structures and dry mater accumulation and transportation of spring corn [D], Inner Mongolia University For Nationalities.
He, J.B. 2016. Canopy Structure of Two Density-Resistance Maize Cultivars Under Different Plant Density [D], China Agricultural University.
Hu, F.L. 2013. Study on Grain Yield and Physiological Characteristics of Different Density-Tolerance Varieties of Maize [D], Northwest A＆F University.
Huang, J.J. 2008. Study on Lodging Resistance Characteristics of Different Dense Maize Varieties [D], Shihezi University.
Huang, S.B. 2012. The Effect of Chemical Regulation on Canopy Structure and Function of Summer Maize Under Different Densities [D], China Agricultural University.
Jia, Q., L. Sun, H. Mou, S. Ali, D. Liu, Y. Zhang, P. Zhang, X. Ren, and Z. Jia. 2017. Effects of Planting Patterns and Sowing Densities on Grain-Filling, Radiation Use Efficiency and Yield of Maize (Zea mays L.) in Semi-Arid Regions [J]. Agr. Water Manage. 201:287-298.
Jia, Q.M. 2018. Effects of rainfall catchment supplementation and planting density on growth and photosynthetic physiological characteristics of maize in semi-arid areas [D], Northwest A＆F University.
Jiang, X.F., H.B. Tao, Z.F. Zheng, X. Zhao, and P. Wang. 2013. Effect of Spacing Allocation on the Root System Characters and Yield of Maize [J]. Journal of Maize Sciences. 21:116-121.
Li, B., X.C. Chen, L.G. Zhang and H.L. Ren. 2019. Effects of Planting Density on Yield of Maize by Mechanization Cultivation in the Third Accumulated Temperature Zones in Heilongjiang Province [J]. Journal of Anhui Agricultural Sciences. 47(16):31-32.
Li, B.F., and M.J. Cao. 2014. Effects of Ridge Pattern and Planting Density on Yield of Different Maize Varieties [J]. China Seed Industry:56-58.
Li, C.Q., H.M. Zheng, Y. Li, and C.H. Li. 2010. Effect of Planting Density on the Yield and Development of Maize Ear [J]. Scientia Agricultura Sinica. 43:2435-2442.
Li, L. 2011. Analysis on Grain Yield Difference and Characteristics of Growth in Spring Maize Among Different Ecological Regions in Jilin province [D], China Agricultural University.
Li, L.L. 2012. Studies on Yield Formation and Physiological Characteristics of Summer Maize Varieties with Different Plant Hight And the Regulation of Plant Density [D], Shandong Agricultural University.
Li, N. 2018. Effects of Planting Density on Yield and Growth of Different Maize Varieties [D], Northeast Agricultural University.
Li, Q., F. Kong, W. Long, Y. Wu, Q. Cheng, P. Dou, et al. 2019. Effects of planting density and cropping pattern on the dry matter accumulation and yield of maize (Zea mays L.) in Southwest China [J]. Journal of Animal and Plant Sciences 29: 182-193.
Li, X.L., C.F. Li, J.Z. Ge, H.P. Hou, and M. Zhao. 2011. Effects of Planting Date and Planting Density on Yield Performance of Maize [J]. Journal of Maize Sciences. 19:95-100.
Li, Y.B. 2018. Effect of different planting densities on population structure of maize [D], Northwest A＆F University.
Li, Y.F., and T.Z. Li. 2009. Study on the Influence of Different Density Treatments on the Economic Characters and Yield of Zhengdan 958 [J]. Rain Fed. Crops. 29:377-378.
Li, Z., Z.P. Zheng, G.Q. Zhang, and C. He. 2000. Study on Density and Fertilizer Measures for Monoculture Hybrid Maize in Sichuan Basin. Rain Fed [J]. Crops:23-27.
Li, Z.X., Q.C. Wang, K.C. Liu, X. Liu, and H. Zhang. 2008. Population Sink-Source and Density-Tolerance of Maize in Different Kernel-Weight Types [J]. Journal of Maize Sciences:91-95.
Liang, S.R. 2010. Effects of Different Densities and Planting Methods on the Developmental Characteristics of Summer Maize Population [D], Hannan agricultural university.
Liang, X.H., C. Xu, X. Zhao, B.Y. Chen, Y. Hu and T.H. Cao. 2018. The Impact of Drought and Planting Density on Growth and Yield of Maize [J]. Journal of Irrigation and Drainage. 37(11):15-19.
Liu, B.L. 2018. Differential effects of deep loosening on the regulation of spring maize populations at different densities [D], Inner Mongolia University For Nationalities.
Liu, G. 2016. Effect of Planting Density on Starch Synthesis and Accumulation of Maize Kernels [D], Shenyang Agricultural University.
Liu, J.Q. 2012. The effect of Planting Density and Field Arrangement to The Population Structure and Yield of Corn [D], Sichuan Agricultural University.
Liu, L., C.H. Wang, Y.C. Yin, L.M. Jin, L.L. Cui, and H.Y. Niu. 2013. Effect of Planting Density on the Yield of Maize Baiyu No.2 [J]. Hubei Agricultural Sciences. 52:272-274.
Liu, W. 2011. Effects of Plant Density on Grain Yield and Physiological Characteristics of High-Yield Summer Maize [D], Shandong Agricultural University.
Liu, W., P. Lv, K. Su, J.S. Yang, J.W. Zhang, S.T. Dong, P. Liu, and Q.Q. Sun. 2010. Effects of Planting Density on Yield and Source-sink Characteristics of Summer Maize [J]. Chinese Journal of Applied Ecology. 21:1737-1743.
Liu, X. 2012. Study on Lodging Resistance of Different Maize Varieties at Different Densities [D], Agricultural University of Hebei.
Liu, X., X. Ma, P. Dou, K. Huang, X. Wang, D. Zhang, F. Kong, and J. Yuan. 2017. Effect of Planting Density on Stem Characteristics and Yield of Summer Maize in the Hilly Central Sichuan Basin, China [J]. Chinese Journal of Eco-Agriculture 25:356-364.
Liu, X.D.Y. 2017. Analysis of Density Effect of Different Maturity Maize Varieties [D], Northwest A＆F University.
Liu, Y.X. 2018. Density Tolerance of Agronomic Traits and Yield in Different Maize Varieties [D], Shenyang Agricultural University.
Liu, Z., K. Zhu, S. Dong, P. Liu, B. Zhao, and J. Zhang. 2017. Effects of Integrated Agronomic Practices Management on Root Growth and Development of Summer Maize [J]. Eur. J. Agron. 84:140-151.
Lv, L.H. 2008. High Yield Canopy Structure and Dynamic of Yield Form in Summer Maize [D], China agricultural university.
Ma, T.H., S.H. Yang, J.M. Peng, Y. Ma, and G. Wei. 2004. Study on High-yield Cultivation Technique Model of Sichuan Maize Variety Chuandan 15 [J]. Journal of Maize Sciences:82-85.
Meng, J.J. 2013. Effects of Planting Density on Female and Male Spike Differentiation and Grain Development in Maize [D], Shandong Agricultural University.
Ning, S.Y. 2012. Effects of Planting Density and Row Spacing On Yield and Canopy Apparent Photosynthesis of Summer Corn [D], Northwest A＆F University.
Ren, B., L. Li, S. Dong, P. Liu, B. Zhao, and J. Zhang. 2017. Photosynthetic Characteristics of Summer Maize Hybrids with Different Plant Heights [J]. Agron J 109:1454.
Shao, L.W., Y.Z. Wang, W.F. Miao, H.Y. Sun, S.Y. Chen, and X.Y. Zhang. 2011. Effect of Cultivar and Plant Density on Summer Maize Grain Yield and Water Use Efficiency in North China Plain [J]. Acta Agriculture Boreali-Sinica. 26:182-188.
Shi, D., Y. Li, J. Zhang, P. Liu, B. Zhao, and S. Dong. 2016. Increased Plant Density and Reduced N Rate Lead to More Grain Yield and Higher Resource Utilization in Summer Maize [J]. J. Integr. Agr. 15:2515-2528.
Shi, M. 2007. a Study on Super-High Yield Cultivation and Climate Technology of Spring Maize and Its Climate Conditions in the East Jilin Province [D], China Agricultural University.
Shui, H.X., X.Q. Wang, D. He, H. Zhang, T.Q. Lu, and X.F. Jiang. 2014. Correlation Analysis Between Ear Traits and Yield of Maize Under Different Densities [J]. China Seed Industry:50-51.
Song, C.L. 2011. Effects of Sowing Date and Density on Corn Yield and Growth in Jining Area [D], Shandong Agricultural University.
Song, Y., H. Zhang, F. Meng, W. Fan, N. Wang, Y. Li and C. Li. 2021. Effects of nitrogen and density interaction on agronomic traits and yield of maize cultivar Heyu187 [J]. Heilongjiang Agricultural Sciences. (07):6-10.
Sui, Y., Y. Wang, L. Xu, W. Xiao, H. Zhao, Y. Zhang and Z. Xu. 2021. Effect of Nitrogen and Density Interaction on Yield and Nitrogen Accumulation of Liaodan575 [J]. Journal of Maize Sciences. 29(02):140-148.
Sun, N. 2011. Study on Population Structure and Photosynthetic Characteristics on Super-High-Yield Maize [D], Jilin University.
Sun, Y.T. 2017. Studies on the Grain Filling Characteristics of High Yield Corn and the Photosynthetic Characteristics of Bar Clover in Different Filling Stages [D], Shenyang Agricultural University.
Tai, S.J. 2010. Effects of Variety, Nitrogen Fertilizer and Plant Density on Maize Yield and Quality [D], Northwest A＆F University.
Tang, J.H., W.J. Zhang, Y.B. Wang, J.L. Yu, Z.W. Song, R. Liu, D.W. Wang, Y. Liu, and H. Qi. 2013. Effect of Density on Canopy Structure of Different Maize Varieties with Different Density [J]. crops:126-130.
Teng, S.C. 2003. Effect of Different Density of Summer Sowing Corn on Yield [J]. Journal of Maize Sciences:65-67.
Tian, H.L., Y. Hua, R.P. Zhou, M.L. Zhou, J.J. Cui, P.H. Zhang, L. Ye, and M.L. Xu. 2013. Effects on Agronomic Characteristics and Yield of Maize Planting Density [J]. Chinese Agricultural Science Bulletin.
Tong, T., C.F. Li, W.R. Wang, L.G. Zhang, X.M. Liu, B. Wang and M. Zhao. 2019. Effects of nitrogen fertilization and planting density on dry matter accumulation, lodging resistance and yield of spring maize in Heilongjiang province [J]. Acta Agriculture Boreali-occidentalis Sinica. 28(03):377-387.
Wang, C., S. Zhang, Y. Hou and P.W. Wang. 2015. Relationship between planting density and ears traits and yield of maize variety Denghai618 [J]. China Seed Industry. (07):33-35.
Wang, C.K. 2015. The Spatial Distribution Characteristics of Maize Yield and Simulation on Techniques to Improve Maize Yield in Jilin Province [D], China Agricultural University.
Wang, C.L. 2007. Studies on the Growth and Development of Summer Maize under Different Canopy Structure [D], China Agricultural University.
Wang, C.Y., L. Zhao, L.J. Wang, Y.J. Hou, and M.X. Wang. 2013. Effects of Planting Density on Photosynthetic Character and Yield of Corn [J]. crops:96-99.
Wang, F.G. 2018. Research on physiological mechanisms of density tolerance in high yield spring maize and regulation effect of subsoiling [D], Inner Mongolia Agricultural University.
Wang, H.J., S.Y. Guo, Y. Zhang, and S. Shang. 2017. Effects of Chemical Control on Photosynthetic Characteristics and Yield of Summer Maize under Different Density Conditions [J]. Jiangsu Agricultural Science. 45:66-69.
Wang, L. 2016. Screening and Demonstration of Maize Varieties with Early Maturing，Dense Tolerance and Machine Harvest Suitable Traits [D], Northwest A＆F University.
Wang, T.C., C. Ma, Y.Y. Du, H.Y. Zhang, and L. Wei. 2008. The Effect of Different Planting Density on Yield of Yudan 998, a New Hybrid Maize Variety [J]. Guizhou Agricultural Sciences. 36:45-46.
Wang, T.Y. 2018. The effects of photosynthetic and yield for density and nitrogen application on maize [D]. Northeast Agricultural University.
Wang, W.D. 2002. Effect of Density and Nitrogen Fertilizer on Yield and Oil Content of High Oil Corn 298 [D], China Agricultural University.
Wang, X., Y. Ren, S. Zhang, Y. Chen, and N. Wang. 2017. Applications of Organic Manure Increased Maize (Zea Mays L.) Yield and Water Productivity in A Semi-Arid Region [J]. Agr. Water Manage. 187:88-98.
Wang, X.C., W.Y. Yang, C. Zhang, and Y.S. Cheng. 2009. High-yield and Quality Population Constitution of Different Maize Plant Type Under Relay-cropping in the Middle of Sichuan Hilly Basin [J]. Journal of Sichuan Agricultural University. 27:153-156.
Wang, X.C., W.Y. Yang, W.J. Ren, and Z.F. Xiang. 2003. Studies on The Cultivation Model for High Yield and Characteristics of Chuandan No.21 in the West Hilly and Mountainous Areas of Sichuan Province [J]. Journal of Maize Sciences:53-55.
Wei, L., Y.C. Xiong, C. Ma, H.Q. Zhang, Y. Shao, P.F. Li, Z.G. Cheng, and T.C. Wang. 2011. Photosynthetic Characterization and Yield of Summer Corn (Zea mays L.) During Grain Filling Stage Under Different Planting Pattern and Population Densities [J]. Acta Ecologic Sinica. 31:2524-2531.
Wei, T.B. 2019. Regulatory effects of water and nitrogen coupling and planting density on photosynthesis and dry matter accumulation characteristics of maize in an oasis irrigated area [D], China Agricultural University.
Wu, X.C. 2016. Effects on Density on Individual Productivity and Yield of Different Plant Types Corn [D], Northwest A＆F University.
Xi, J., K. Wang, N. Yang, K. Xi, J. Yao, Y. Li, J. Zhang and J. Xue. 2018. Effect of density on maize yield and its related traits in 'Jiu Shenghe2468' [J]. Shaanxi Agricultural Science 64(08):73-76.
Xu, J. 2015. Effects of Plastic Film Mulch and Drip Irrigation on Spring Maize Yield and Water-Nitrogen Use Efficiency in Northeast China [D], China Agricultural University.
Xu, T., X. Liu, J. Zhao, C. Chen, R. Wang, Y. Wang, C. Liu, G. Cheng and X. Wang. 2014. Effect of density and sowing date on canopy structure and yield of Jingdan68 [J]. Crop Journal. (06):76-80.
Xu, W., C. Liu, K. Wang, R. Xie, B. Ming, Y. Wang, G. Zhang, G. Liu, R. Zhao, P. Fan, S. Li, and P. Hou. 2017. Adjusting Maize Plant Density to Different Climatic Conditions Across A Large Longitudinal Distance in China [J]. Field Crop Res. 212:126-134.
Xu, X.B. 2010. Effects of Density and Proportion of Nitrogen Topdressing on Relation of Source and Sink, Grain-Filling Characteristics and Yield of Summer Maize [D], China Agricultural University.
Xu, Z.G., L. Sun, H. Wang, S.L. Wang, X.L. Wang, and J. Li. 2017. Effects of Different Planting Densities on Photosynthetic Characteristics and Yield of Different Variety Types of Spring Maize on Dryland [J]. Scientia Agricultura Sinica. 50:2463-2475.
Xue, J., L. Gou, Y. Zhao, M. Yao, H. Yao, J. Tian, and W. Zhang. 2016. Effects of Light Intensity Within the Canopy on Maize Lodging [J]. Field Crop Res. 188:133-141.
Xue, X.K. 2020. Effects of planting density and fertilizer application on maize yield and on-farm CO2 emissions in semi-arid areas with monopoly furrow rainwater harvesting [D], Northwest A＆F University.
Yan, P. 2015. The Mechanisms of Root-Zone N Management Regulate Maize Canopy Development with High Yield and High N Use Efficiency [D], China Agricultural University.
Yang, G.H., X. Li, C.L. Wang, and X.N. Luo. 2006. Study on Effects of Plant Densities on the Yield and the Related Characters of Maize Hybrids [J]. Acta Agriculture Boreali occidentalis Sinica:57-60+64.
Yang, J.S., H.Y. Gao, P. Liu, G. Li, S.T. Dong, J.W. Zhang, and J.F. Wang. 2010. Effects of Planting Density and Row Spacing on Canopy Apparent Photosynthesis of High-Yield Summer Corn [J]. Acta agronomic Sinica. 36:1226-1233.
Yang, J.S., H.Y. Gao, P. Liu, G. Li, S.T. Dong, J.W. Zhang, and J.F. Wang. 2010. Effects of Planting Density and Row Spacing on Canopy Apparent Photosynthesis of High-Yield Summer Corn [J]. Acta agronomic Sinica. 36:1226-1233.
Yang, S.J., J. Chen, Y.H. Zhao, Z.T. Pan, Y. Zhang, and M.Y. Feng. 2014. Effects of Different Planting Density on Population Structure, Root System and Yield Traits of Maize Variety Shundan 6 [J]. Hunan Agricultural Sciences:17-20+28
Yang, S.M., E.H. Liao, J.C. Yuan, Y.Q. Tao, and D.X. Li. 2000. Study on the Relationship between Maize Planting Density and Yield Constitute Factor [J]. Journal of Sichuan Agricultural University:322-324.
Yang, Y.H. 2018. Effect of planting density on growth and development and yield formation of maize varieties of different maturity [D], Northwest A＆F University.
Yao, M.N. 2013. The Research on the Relationship between the Group Light Distribution, the Stem Morphological Characteristics, Anatomical Structure and Lodging-Resistance of Different Density-tolerant Varieties of Maize [D], Shihezi University.
Yao, Y.X., X.X. Liu, C. Ge, C.H. Zhao, B.S. Lu, Y. Jia, L.H. Chen, Y.S. Wang, and X.J. Wang. 2014. Study on Planting Density of Maize Varieties in Southeastern Liaoning [J]. Crops:92-95.
Yu, J.L. 2013. Effects of Sowing Date and Density on Matter Production and Yield Formation in Maize [D], Shenyang Agricultural University.
Yu, X.P. 2006. Study on Population Structure and Density-Fertilizer Optimization Plan of Maize Under Different Ecological Conditions in Sichuan [D], Sichuan Agricultural University.
Yuan, J.C., Y.P. Ke, Q.S. Zhu, B.K. Duan, and S.M. Yang. 2004. Effects of Density on Growth and Yield of Maize in Panxi Region [J]. Southwest China Journal of Agricultural Sciences:26-30.
Yuan, Y. 2011. Studies on the Rule of High Yield Formation of Summer Maize in Hebei Province [D], Agricultural University of Hebei.
Zhang Zhao-xing, X. Chun-hua, Zou Nan, Yang Wen-jie, Hou Hui-jie Wang Ke-ru, Wang Yu-hua, and Y. Xiao-xia. 2017. Study on the Response of Ear Traits to Planting Density in Spring Maize [J]. Journal of Maize Sciences. 26:89-95+101.
Zhang, F.X. 2009. Effects of Planting Density on Growth and Grain Yield of Different Plant-Type Varieties in Corn [D], Northwest A＆F University.
Zhang, H., X. Qian, Y.B. Gao, Y.F. Xue, Q.C. Wang, K.C. Liu and Z.X. Li. 2020. Effect of planting density on yield and canopy characteristics of summer maize of different plant types [J]. China Agronomy Bulletin. 36(04):23-29.
Zhang, H.S., W.L. Gai, L.Y. Li, and W. Jiang. 2009. Effects of Planting Density on Lodging Resistance and Yield of Different Maize Varieties [J]. China Seed Industry:34-35.
Zhang, J., L.G. Wang, A.M. Liu, W. Xu, and T. Shang. 2009. Effects of Planting Density on Yield and Grain Filling Process of Different Maize Varieties [J]. crops:40-43.
Zhang, M. 2015. Effects of Planting Density on Spring Corn Ear Differentiation and Grain Development in Northeast China [D], Chinese Academy of Agricultural Sciences.
Zhang, Q. 2018. Effect of planting density and nitrogen application on leaf morphogenesis and function of summer maize [D], China Agricultural University.
Zhang, Q. 2018. Responsed physiological mechanism of density-tolerance in high yield spring maize variety to increasing planting density under subsoiling [D], Inner Mongolia Agricultural University.
Zhang, Q., L. Zhang, J. Evers, W.V.D. Werf, W. Zhang, and L. Duan. 2014. Maize Yield and Quality in Response to Plant Density and Application of a Novel Plant Growth Regulator [J]. Field Crop Res. 164:82-89.
Zhang, S.A., X.C. Hao, Z.H. Wang, A.Z. Cui, and S.Y. Chen. 2013. Interactive Effects of Different Combination of Row Spacing and Plant Distance on the Yield and Yield Components of Summer Maize [J]. Chinese Agricultural Science Bulletin. 29:51-56.
Zhang, W., C. Yu, K. Zhang, Y. Zhou, W. Tan, L. Zhang, Z. Li, and L. Duan. 2017. Plant Growth Regulator and Its Interactions with Environment and Genotype Affect Maize Optimal Plant Density and Yield [J]. Eur. J. Agron. 91:34-43.
Zhang, Y. 2009. Research on Suitable Density for Maize Hybrid with Different Plant-types and Arrangement of Regional Test [D], Shenyang Agricultural University.
Zhang, Y.H. 2019. Effects of the interaction of planting density and nitrogen application rate on nitrogen utilization efficiency and yield of spring maize [D], Jilin University.
Zhang, Y.L., Z.S. Shi, F.H. Li, H.W. Wang, and F. Zhang. 2008. Differences in Density Response Between Rare and Densely Planted Maize Varieties [J]. Journal of Maize Sciences:30-32.
Zhang, Z.D. 2002. Effects of Planting Density and Pattern on The Growth and Yield of Compact Maize Nongda 486 [D], China Agricultural University.
Zheng Jun hu, Q.Y. Tu, J.Z. Yu, Z.Z. Huan, Y. Jing, G. de Quan, H.S. Ming, and Y.H. Ling. 2017. Comparative Experiment Study on Different Planting Density of Maize Variety Huanong 887 [J]. Agriculture and Technology. 37:15+81.
Zheng, H.M. 2009. Effects of Different Densities on the Development and Yield of Female Tassels in Summer Maize [D], Henna Agricultural University.

## Sheet: field trial
Details of field trials for OPD tests
No	Region	Lon (°)	Lat (°)	Site	Year	Planting density	Control			Optimum treat
							Hybrids	Density	Yield (Mg ha-1)	Hybrids	Density	Yield (Mg ha-1)
								(plants m-2)			(plants m-2)
1	NE	131.44	46.89	Jixian	2017	6.75, 8.25	Demeiya3	6.75	11.25	Xingken5, Kenwo6, Demeiya3, Fuyuan2, Pengyu1	8.25	14.75
2	NE	131.44	46.89	Jixian	2018	6, 7, 8	Demeiya3	6	12.63	Dongnong266, Xianda209, Demeiya3, Fuxing858, Longyu801	7.4	13.81
3	NE	131.44	46.89	Jixian	2019	6.5, 7.5, 8.5	Demeiya3	6.5	8.36	Fengken139, Xianda209, Heyu31, Kenwo6, Yuanke605	7.7	10.13
4	NE	125.91	47.17	Suihua	2017	6.75, 7.5	Demeiya3	6.75	8.1	Dongnong288, Zhongzheng309, Qianyu198, Fuer943, Pengcheng5	7.2	9.74
5	NE	125.91	47.17	Suihua	2018	6, 7, 8	Demeiya3	6	9.81	Xianda203, Huaqing2, Dade317, Demeiya3, Jintian11	7.4	10.23
6	NE	125.91	47.17	Suihua	2019	6, 7, 7.5, 8.5, 10	Demeiya3	7.5	8	A6565, Xianzhengda203, Huaqing710, Dade216, Dade317	8.3	9.16
7	NE	126.94	45.55	Ha’erbin	2017	6, 7.5, 9	Demeiya3	6	9.57	Jingnongke728, Jinongda728, Hetian20, Zhengdan958, Pengyu1	7.8	13.02
8	NE	126.94	45.55	Ha’erbin	2018	6, 7.5, 9	Jingke728	6	10.77	Heyu187, Jinongda935, Hongshuo307, Hongyu236, Quanrun567	8.7	12.37
9	NE	126.94	45.55	Ha’erbin	2019	6, 7.5, 9	Demeiya3	6	9.28	Dongnong266, Fengken139, Jinongda935, Tiannongjiu, Hongshuo307	7.5	12.61
10	NE	118.93	42.27	Chifeng	2017	6, 7.5, 9	Xianyu335	6	16.09	Jiushenghe2468, Jidan66, Guangde5, Deli888, Xiangyu998	8.7	17.23
11	NE	118.93	42.27	Chifeng	2018	6, 7.5, 9	Xianyu335	6	12.63	CL2, Jiushenghe2468, Guangde5, Deli666, Zhengdan958	7.2	13.78
12	NE	118.93	42.27	Chifeng	2019	6, 7.5, 9	Xianyu335	6	10.91	Xianyu1141, Xianyu1321, Nongda475, Deli666, Dika159	7.5	13.33
13	NE	122.53	43.73	Tongliao	2017	6, 7.5, 9	Xianyu335	6	13.17	TK601, Nongda222, Lihe5, Deli666, Hongxing528, Jinkeyu3306	8.1	14.72
14	NE	122.53	43.73	Tongliao	2018	6, 7.5, 9	Xianyu335	6	10.31	TK601, Lihe5, Deli666, Xiangyu998, Yudan9953	7.8	13.08
15	NE	122.53	43.73	Tongliao	2019	6, 7.5, 9	Xianyu335	6	12.15	TK601, Xiangyu1225, Xiangyu1321, Guangde2756, Dika159	8.1	13.88
16	NE	122.53	43.73	Tongliao	2020	6, 7.5, 9	Xianyu335	6	12.2	TK601, Xiangyu1225, Xiangyu1321, Nongda239, Jinkeyu3306	7.8	15.97
17	NE	124.12	43.33	Siping	2017	6, 7.5, 9	Jingke968	6	13.27	Jingke968, Xianyu335, Nongda239, Demei1, Difeng128	7.5	14.93
18	NE	124.12	43.33	Siping	2018	7.5, 9	Jingke968	7.5	11.86	Hongshuo899, Yudan9953, Dika517, Difeng128, Jinshan15	7.8	15.08
19	NE	125.24	43.88	Changchun	2017	6, 7.5, 9	Zhengdan958	6	14.71	Nongda239, Fumin985, Lishou1, Xiangyu211, Zhengdan958	8.1	16.71
20	NE	125.24	43.88	Changchun	2019	6, 7.5, 9	Zhengdan958	6	9.07	Fumin985, Lishou28, Lishou1, Fulai82, Dika2235	6.9	10.61
21	NE	125.24	43.88	Changchun	2020	7.5, 9	Xianyu335	7.5	8.6	Nongda239, Jidan96, Fumin985, Lishou1, Dika2235	7.5	9.02
22	NE	124.11	40.47	Dandong	2017	6, 7.5, 9	Tieyan58	6	10.93	Nongda218, Nongda222, Nongda239, Hongshuo899, Lishou1	7.2	11.33
23	NE	124.11	40.47	Dandong	2018	6, 7.5, 9	Danyu311	6	6.79	Xianyu335, Nongda222, Nongda239, Lishou1, Zhengdan958	7.5	8.05
24	NE	124.11	40.47	Dandong	2019	4.5, 6, 7.5	Danyu311	4.5	9.77	Danyu305, Danyu311, Danyu508, Hongshuo899, Zhengdan958	6.6	10.11
25	NE	123.37	42.63	Kangping	2017	6, 7.5, 9	Danyu311	6	8.95	Danyu311, Nongda222, Hongshuo899, Duyu618, Tieyan58	8.7	14.31
26	NE	123.37	42.63	Kangping	2018	6, 7.5, 9	Tie3110	6	6.61	Nongda222, Zeyu8911, Yuqiao700, Tieyan58, Jinhua299	7.2	11.62
27	NE	123.37	42.63	Kangping	2019	6, 7.5, 9	Tie3110	6	11.28	Nongda222, Hongshuo899, Liaodan537, Dika159, Tieyan58	7.2	11.42
28	NE	123.8	42.23	Tieling	2017	6, 7.5, 9	Tieyan58	6	13.92	Nongda222, Nongda679, Duyu618, Zeyu8911, Dika159	8.4	15.17
29	NE	123.8	42.23	Tieling	2018	6, 7.5, 9	Tieyan58	6	11.84	Danyu465, Hongshuo899, Xiangyu998, Dika159, Tieyan58	8.1	13
30	NE	123.8	42.23	Tieling	2019	6, 7.5, 9	Xianyu335	6	9.64	Nongda222, Nongda239, Zeyu8911, Dika159, Zhengdan958	6.9	10.3
31	NE	123.8	42.23	Tieling	2020	6, 7.5, 9	Tieyan58	6	11.32	Danyu311, Xianyu696, Xianyu987, Dika159, Tie2117	7.5	12.21
32	NE	122.7	42.5	Fuxin	2017	6, 7.5, 9	Tieyan58	6	9.91	Danyu311, Hongshuo899, Liaodan1211, Dika159, Zhengdan958	7.8	12.64
33	NE	122.7	42.5	Fuxin	2018	6, 7.5, 9	Tieyan58	6	8.18	Lanyu16019, Hongshuo899, Yuqiao700, Tie3110, Tieyan58	7.8	9.12
34	NE	122.7	42.5	Fuxin	2019	6, 7.5, 9	Tieyan58	6	7.03	Danyu311, Hongshuo899, Liaodan1903, Zhengdan958, Tie3110	8.4	10.19
35	NCP	115.57	35.07	Heze	2017	6, 7.5, 9	Zhengdan958	6	12.23	C1212-19, ML812, Jingnongyu685, Jingnongke729, Jinyu28	8.4	12.59
36	NCP	115.57	35.07	Heze	2018	6, 7.5, 9	Zhengdan958	6	8.1	Jingnongke3306, Jingnongke567, Beiqing380, Denghai618, Liyuan296	8.4	10.04
37	NCP	116.95	36.97	Jinan	2017	6, 7.5, 9	Zhengdan958	6	10.35	ML812, SK567, Jingnongyu685, Jingnongke729, Jinyu28	8.1	11.98
38	NCP	116.95	36.97	Jinan	2018	6, 7.5, 9	Zhengdan958	6	9.9	Jingnongke567, Liyuan296, Dika517, Zhengdan958, Jinwang28	7.5	10.55
39	NCP	116.95	36.97	Jinan	2019	6, 7.5, 9	Zhengdan958	6	9.23	Chuangyu107, Xindan68, Liyuan296, Dika517, Jinyu28	7.8	11.51
40	NCP	119.58	35.53	Jiaozhou	2017	6, 7.5, 9	Zhengdan958	6	11.74	Jingnongke728, Xianyu047, Xianda601, Huawan267, Xindan68	7.8	11.99
41	NCP	119.58	35.53	Jiaozhou	2018	6, 7.5, 9	Zhengdan958	6	9.44	MC278, Jingnongke728, Dika517, Shandan638, Longping240	8.7	10.63
42	NCP	119.58	35.53	Jiaozhou	2019	6, 7.5, 9	Zhengdan958	6	6.38	Jingnongke728, Lidan618, Yudan9953, Dika517, Longping240	8.7	10.21
43	NCP	112.72	37.68	Yuci	2017	6, 7.5, 9	DF6396	6	11.39	Zhonghang102, Zhang1453, Lishou1, Dika517, Jinkeyu3306	7.2	14.07
44	NCP	112.72	37.68	Yuci	2018	6, 7.5, 9	DF6396	6	13.17	DF607, Zhongdi88, Zeyu8911, Zhengdan958, Jinkeyu3306	8.4	15.88
45	NCP	112.72	37.68	Yuci	2019	6, 7.5, 9	DF6396	6	12.63	DF607, DF617, Q9916, Huanong887, Ruipu909	8.1	14.53
46	NCP	112.72	37.68	Yuci	2020	6, 7.5, 9	DF6396	6	14.16	DF607, DF617, Ruipu909, Dika517, Jinkeyu3306	8.7	15.29
47	NCP	115.73	38.85	Baoding	2017	6, 7.5, 9	Zhengdan958	6	9.17	Huawan267, Fuyu1611, Pingyu8, Xindan68, Zhengdan958	8.1	14.08
48	NCP	115.73	38.85	Baoding	2018	6, 7.5, 9	Zhengdan958	6	9.16	MC9285, MC9286, Jinong366, Xindan68, Lishou1	8.7	13.34
49	NCP	115.73	38.85	Baoding	2020	6, 7.5, 9	Zhengdan958	6	10.87	MC812, Jingnongke729, Jinong366, Xindan68, Jinkuan608	9	13.98
50	NCP	117.35	38.47	Huanghua	2017	6, 7.5, 9	Zhengdan958	6	13.64	Guangde5, Yudan9953, Zhengdan958, Jinboshi509, Ludan9006	7.8	14.79
51	NCP	117.35	38.47	Huanghua	2018	6, 7.5, 9	Zhengdan958	6	8.38	Jingnongke728, Yuyu30, Yufeng98, Dika517, Zhengdan958	8.7	10.83
52	NCP	117.35	38.47	Huanghua	2019	6, 7.5, 9	Zhengdan958	6	7.55	Yuyu30, Guangde5, Lishou1, Yufeng98, Dika517	8.7	10.83
53	NCP	117.35	38.47	Huanghua	2020	6, 7.5, 9	Zhengdan958	6	8.78	Jingnongke728, Guangde5, Dika517, Zhengdan958, Jinboshi509	7.2	9.47
54	NCP	116.22	38.07	Botou	2017	6, 7.5, 9	Zhengdan958	6	7.26	KT666, Boyu15, Denghai618, Zhengdan958, Jincheng12	8.7	9.47
55	NCP	116.22	38.07	Botou	2018	6, 7.5, 9	Zhengdan958	6	7.31	C1210, KT666, Huanong887, Dika517, Zhengdan958	9	10.61
56	NCP	116.22	38.07	Botou	2019	6, 7.5, 9	Zhengdan958	6	9	C1210, C1212, Dika653, Zhengdan958, Jinkeyu3306	7.8	10.77
57	NCP	116.22	38.07	Botou	2020	6, 7.5, 9	Zhengdan958	6	7.45	C1210, Jingnongke728, Dika159, Dika653, Jinkeyu3306	8.7	9.74
58	NCP	115.2	37.93	Xinji	2018	6, 7.5, 9	Zhengdan958	6	9.94	MC9297, Jinong366, Jinong367, Huawan267, Xindan68	8.1	12.5
59	NCP	115.2	37.93	Xinji	2019	6, 7.5, 9	Zhengdan958	6	9.22	ZH1632, Jinongke728, Jingnongke729, Huawan267, Zhangli1	6.9	10.09
60	NCP	115.2	37.93	Xinji	2020	6, 7.5, 9	Zhengdan958	6	7.75	JK9685, Jinong367, Lidan618, Huawan267, Zhengdan858	8.1	11.12
61	NCP	113.6	35.18	Xinxiang	2017	6, 7.5, 9	Zhengdan958	6	7.37	Nongda678, Nongda696, Xianyu335, Lishou1, Zhengdan958	9	14.36
62	NCP	113.6	35.18	Xinxiang	2018	6, 7.5, 9	Zhengdan958	6	10.32	Zhaoyu11, Lidan618, Xindan68, Yudan9953, Shandan638	9	12.38
63	NCP	113.6	35.18	Xinxiang	2019	6, 7.5, 9	Zhengdan958	6	9.3	Fengdecunyu10, Zhaoyu11, Lidan618, Lishou1, Zhengdan958	7.5	11.08
64	NCP	113.6	35.18	Xinxiang	2020	6, 7.5, 9	Zhengdan958	6	9.71	Fengdecunyu10, Zhaoyu11, Lidan618, Huaichuan39, Xindan68	9	14.77
65	NCP	114.58	36.15	Anyang	2017	6, 7.5, 9	Zhengdan958	6	9.26	Wugu512, Huawan267, Xindan68, Lishou1, Zhengdan528	9	11.23
66	NCP	114.58	36.15	Anyang	2018	6, 7.5, 9	Zhengdan958	6	8.18	Fengdecunyu10, Jingnongke728, Xianyu335, Tianta619, Yuyu30	7.5	10.47
67	NCP	114.58	36.15	Anyang	2019	6, 7.5, 9	Zhengdan958	6	10.48	Fengdecunyu10, Xianyu335, Lidan618, Xindan68, Zhengdan958	8.1	12.03
68	NCP	114.58	36.15	Anyang	2020	6, 7.5, 9	Zhengdan958	6	11.36	Fengdecunyu13, Jingnongke728, Huaichuan39, Xindan68, Yudan9953	8.4	12.06
69	NCP	113.85	34.04	Xuchang	2017	6, 7.5, 9	Zhengdan958	6	9.07	Dongfanghong119, Xianyu335, Yudan9953, Zhengdan528, Zhengdan7169	8.7	11.02
70	NCP	113.85	34.04	Xuchang	2018	6, 7.5, 9	Zhengdan958	7.5	5.91	Jingnongke728, Zhaoyu11, Zhaoyu17, Yudan9953, Shandan638	9	8.8
71	NCP	113.85	34.04	Xuchang	2019	6, 7.5, 9	Zhengdan958	6	9.67	Huaichuan39, XindanH1202, Lishou1, Yudan9953, Zhengdan958	8.7	10.4
72	SW	106.14	30.96	Nanchong	2017	5.25, 6.75	Zhenghong6	5.25	7.06	Zhongyu3, Xianyu1171, Bisheng6, Chengdan30, Yudan30	6.45	9.16
73	SW	106.14	30.96	Nanchong	2018	5.25, 6.75	Zhenghong6	5.25	5.71	Zhenghong431, Zhongyu3, Xianyu1171, Zhenghong6	5.85	6.41
74	SW	106.14	30.96	Nanchong	2019	5.25, 6.75	Zhenghong6	5.25	7.77	Zhongyu3, Xianyu1171, NanS755, Zhenghong6, Zhenghong507	6.75	8.81
75	SW	106.14	30.96	Nanchong	2020	5.25, 6.75	Zhenghong6	5.25	8.9	Zhongyu3, Xianyu1171, Zhenghong505, Zhenghong6, Zhenghong507	6.75	10.42
76	SW	104.63	30.95	Deyang	2017	4.5, 6.75	Zhenghong6	4.5	7.03	Xianyu1171, Guohaoyu7, Zhenghong211, Yudan30, Rongyu1510	5.85	7.56
77	SW	104.63	30.95	Deyang	2018	4.5, 6.75	Zhenghong6	4.5	5.57	Zhongyu3, Aoyu311, Zhenghong431, Zhenghong505, Zhenghong6	5.4	6.84
78	SW	104.63	30.95	Deyang	2019	5.25, 6.75	Zhenghong6	5.25	6.94	Xianyu1171, NanS755, Zhenghong6, Miandan315, Zhengdan958	6.75	9.23
79	SW	104.63	30.95	Deyang	2020	5.25, 6.75	Zhenghong6	5.25	5.34	Zhongyu3, Taipingyang99, Chuandan99, Chengdan30, Zhenghong505	6.75	6.69
80	SW	105.64	26.23	Anshun	2017	5.25, 6.75	Xinzhongyu801	5.25	7.25	Zhongyu3, Xianyu1171, Rongyu1510, Jingdan12, Qiandan16	6.75	8.79
81	SW	105.64	26.23	Anshun	2018	5.25, 6.75	Xinzhongyu801	5.25	10.18	Xianyu1171, Xinzhongyu801, Jinyu579, Jingdan14, Jingdan15	6.15	10.8
82	SW	105.64	26.23	Anshun	2019	5.25, 6.75	Xinzhongyu801	5.25	10.34	Xingyu3, Beiyu1507, Xinzhongyu801, Wangyu30, Jingdan15	6.75	11.51
83	SW	105.64	26.23	Anshun	2020	5.25, 6.75	Xinzhongyu801	5.25	6.33	Huaxingdan88, Wangyu30, Zhenghong507, Yudan30, Jinyu838	5.25	9.01
84	SW	103.75	24.6	Luxi	2017	6, 7.5, 9	Wugu3861	6	11.26	Xianyu1171, Huaxingdan88, Xuanhuangdan17, Xinzhongyu801, Jingdan12	8.4	13.96
85	SW	103.75	24.6	Luxi	2018	6, 8.25	Wugu3861	6	11.12	Zhongyu335, Xianyu1171, Zhengdan958, Jingfeng18, Jingdan15	6.9	13.51
86	SW	103.75	24.6	Luxi	2019	6, 8.25	Wugu3861	6	10.87	Wugu3861, Xianyu1171, Zhenghong507, Zhuhuang1, Zhengdan958	7.8	12.13
87	SW	103.75	24.6	Luxi	2020	6, 8.25	Wugu3861	6	11.53	Xianyu1171, Huaxingdan88, Chuandan99, Xinzhongyu801, Zhenghong507	7.8	13.09
