# Supplementary material for: China can be self-sufficient in maize production by 2030 with optimal crop management
Source: Nat Commun. 2023 May 6;14:2637. doi: 10.1038/s41467-023-38355-2 (PMC10164166; doi:10.1038/s41467-023-38355-2)
Supplement: Supplementary file 6 — Source Data [file 41467_2023_38355_MOESM6_ESM.xlsx]

## Sheet: Fig1b
Figure1b Data distributions of OPDs and YieldOPD estimated from literature data with yield-density quadratic model.
OPD	YieldOPD
6.53243	11.3504
6.08924	10.6362
7.88436	14.4107
9.41729	13.4134
7.82865	12.3826
8.10996	11.5694
9.41729	13.4134
7.82865	12.3826
8.10996	11.5694
7.39513	10.4376
7.91367	9.32693
5.0581	6.5123
6.24467	7.99793
6.80497	12.1588
7.5	14.3783
5.25	12.0833
7.11342	7.22248
7.5	11.842
8.25	15.5014
3.86533	7.3558
5.53812	7.09712
4.76508	12.098
5.42798	12.2311
4.71757	9.90911
5.10324	9.09146
4.56123	7.47453
4.64187	9.09374
4.95719	11.3041
4.59549	10.5642
4.62069	9.28279
4.41022	10.5284
7.07848	12.6985
6.36431	5.86737
9	11.306
8.25	11.3305
8.28814	11.0701
7.04014	12.3539
7.21779	11.9812
6.36613	10.6638
6.32115	12.2151
6.5	13.772
5.73191	9.82767
5.59999	8.23818
5.5	8.65272
6.5	7.97855
8	12.9638
7.99464	10.6238
8	14.5266
8.4027	9.94447
8	14.1537
8	14.187
8	14.2438
7.23254	13.09
7.88723	13.9279
8.14688	10.8923
8.70965	11.0624
6.49276	9.25446
6.41255	13.2616
8.24042	12.4133
7.22427	12.7142
9	15.613
6.60316	12.2961
9	12.069
6.53377	12.4992
7.73953	10.9003
8.81591	10.2649
7.0573	11.6566
8.1573	13.9909
7.49689	14.9322
7.82304	14.5728
7.62761	13.6191
8.03546	16.0832
8.30459	15.7681
9.60496	12.8519
9.23432	11.5471
8.87005	14.9877
8.23289	10.0064
5.92587	7.7469
5.83259	7.93848
5.36775	8.86587
7.82152	10.5839
6.56099	11.5847
8.25	13.8901
8.27285	9.1866
7.8535	9.05107
7.7993	10.6126
4.92552	9.74601
4.98426	9.88751
6.80044	9.45637
6.31106	11.5766
5.7764	9.34913
5.84912	9.77668
6.2112	10.205
5.27538	9.84299
5.8783	10.3657
6.14447	10.8593
5.45858	10.6915
5.82357	11.3671
6.01256	12.5077
5.04658	8.9545
5.33118	9.04362
6.04828	8.89219
5.23514	8.27863
5.19843	9.2305
6.03951	10.3842
7.29159	11.279
7.1098	11.7524
7.45015	9.71332
7.07784	10.2846
7.03263	10.6587
7.03011	10.5119
7.03854	10.3932
6.96448	10.1494
8.35653	14.0935
6.8249	12.7486
7.30556	10.5299
7.29266	13.1557
7.22445	10.8719
7.14694	11.3842
7.69202	14.8841
8.02837	14.4768
7.28931	14.9238
8.11159	14.59
10.6381	14.4236
9.14578	12.7147
8.06134	12.0046
7.48756	10.9163
8.34697	14.7312
8.32798	14.5723
8.21095	13.5728
8.21091	13.5058
6.39956	12.1646
6.63302	12.136
6.5	13.7634
6	10.6123
6.5	11.5332
7	12.4297
7	11.9126
10.3652	15.5774
10.4091	15.83
8.39744	14.9947
8.30746	14.6277
10.5023	16.0636
10.7296	15.9457
8.36683	15.4157
8.31854	15.0374
6.99996	14.3234
6.36759	14.5764
7.56192	13.7791
6.26012	13.8814
8.77468	12.5843
8.32318	12.245
9.03014	13.2131
7.92812	10.4124
8.23329	11.0577
8.04534	10.3907
7.95834	10.6536
8.28449	11.2847
8.06165	10.6223
8.06678	10.6427
8.24304	11.2096
8.07536	10.8138
7.99293	10.0125
8.29764	10.9193
8.15214	10.0761
7.26809	13.5518
9.79909	19.5515
9.39673	17.0104
7.35126	13.5537
9.92073	19.8313
9.19283	17.0071
8.40125	12.9345
10.1866	20.4381
9.36883	16.4578
7.09463	13.5965
7.81487	9.88834
8.00023	10.0439
7.40103	14.9981
6	9.89474
7.29176	9.55102
7.5	9.27187
6	9.2005
6.75	9.05318
6.75	8.94737
6.83076	9.05672
6	10.1053
6	9.0432
6	8.76054
6	8.08154
6	7.87665
6	8.57895
6	8.52632
6	8.63158
6	8.04336
6.70368	7.81092
6.75	8.20137
11.25	18.5829
8.06308	14.8859
8.52499	15.367
6.41714	10.59
7.29592	9.98371
7.8232	12.8004
7.95788	14.578
8.25	15.9448
7.44154	11.5847
7.7963	9.03256
9.75	12.01
8.86957	9.43637
8.22041	13.0652
9.76118	8.61735
7.5	11.844
5.53849	12.7636
8.65118	12.0881
8.95888	10.6608
9.97907	12.5776
8.34322	11.6948
10.9429	11.4914
11.25	18.4678
9.18954	15.9671
8.88548	12.8234
8.49087	8.65048
8.14842	11.568
8.03493	11.0272
8.13202	11.0808
9	14.4555
6.53524	11.0649
9	13.0239
8.25	13.367
8.25	14.414
10.6669	16.6853
11.6393	17.4568
6.13089	8.75274
8.21714	10.5105
7.64923	10.4653
7.95854	10.1429
6.41769	9.11119
8.6831	12.3976
11.2188	10.3543
9.63115	10.9094
7.3622	11.4786
8.07615	7.52722
8.25	8.02208
9.75	10.5943
7.8896	8.32713
8.16712	9.93663
6.92354	9.1434
7.55878	9.85664
7.26452	11.761
11.25	18.5829
7.45381	7.42868
5.83581	7.16239
7.05319	7.50474
5.90274	7.72416
9	15.8051
9	13.8482
8.54244	13.3135
8.46814	13.2228
8.21038	12.3623
7.95904	12.24
7.78072	12.0026
7.16121	11.823
11.7313	10.5518
8.74794	14.4022
8.87996	13.6379
9	12.276
9	11.186
6.5932	12.7655
7.68159	13.149
6.50563	12.6338
8.49317	12.5872
10.9547	13.1847
9	12.3236
8.42381	11.0559
7.907	8.78849
7.78299	9.5042
9.89701	9.6638
6.9596	10.491
9.49815	10.3141
9.73885	10.0589
8.30415	12.311
9.1494	12.5945
7.61085	8.44473
7.33725	9.65255
8.52438	15.3666
8.06353	14.886
9	12.1014
8.25	11.8063
8.25	11.0934
8.25	12.6182
6.6256	10.3968
7.6672	10.6091
8.27868	9.76593
7.9031	9.59169
7.49905	9.49302
7.85257	9.67388
8.3393	10.3465
9	10.5126
8.16201	9.79116
8.82958	9.15115
8.02283	10.1109
7.64597	11.3938
7.22427	11.9468
7.61804	11.3878
7.67601	10.2376
5.50272	10.166
8.25	12.14
8.25	12.17
9	15.805
9	13.848
8.4683	13.2227
9	12.486
7.95946	12.2401
7.16092	11.8231
8.7	14.1774
8.7	13.8871
8.7	13.5
8.7	13.2581
7.13226	9.82111
7.00885	9.1225
7.41241	9.19284
7.14354	10.7018
7.80445	9.46
7.4857	9.87138
11.5906	18.6885
10.976	19.6577
11.2801	18.7112
11.2636	19.6027
11.711	17.7472
11.4992	19.8849
8.15223	15.1098
9.58899	10.8429
10.7761	10.5406
11.4897	15.8467
10.7769	13.8751
9.20599	14.8906
8.79761	13.1568
8.8693	8.7671
7.97589	8.08867
8.49162	7.3828
7.47939	8.9746
9.02341	9.15551
9.75	10.0059
7.49195	8.01158
8.04886	8.62583
8.14027	9.21871
7.9574	7.90844
7.04012	9.21228
7.0913	8.56266
7.5405	7.174
6.75	14.115
7.09285	6.57827
6.28593	6.73288
6.09697	6.76697
9	10.1667
9	10
6.66644	9.03558
7.72804	9.39786
7.83227	8.83484
7.74818	9.09014
8.10518	9.47619
7.08766	8.81164
6.32299	7.25193
7.5	8.98165
6.93004	9.89939
5.8912	13.0333
6.79469	9.4247
7.2487	8.94153
6.47347	9.49654
8.68264	11.8714
7.74869	13.5359
7.46143	13.3984
6.79692	14.7925
6.89299	15.1502
7.18215	15.2896
6.93119	13.6527
6.30095	9.45583
6.74907	11.0441
6.22642	9.8537
6.53341	9.41141
6.66233	10.6811
6.0901	9.79283
8.13004	13.2421
8.05773	12.0887
8.2089	11.3986
8.8255	9.21595
10.4125	10.5869
9.58442	9.40775
7.63887	14.9414
7.21272	13.7505
7.43808	13.0788
7.10225	13.5195
7.45575	14.5795
7.57708	14.211
7.8151	14.0712
7.36377	14.1873
8.95858	17.3864
8.42936	14.2405
10.5	18.827
10.5	17.91
8.30283	11.2266
7.69156	8.74341
10.5	19.161
10.5	18.228
11.4879	19.2374
10.6088	18.3205
10.3265	16.9808
9	12.2
9	13.7
9	15.4
9	14.3
7.87972	11.3859
5.25	10.8819
4.90465	12.7355
5.12451	11.423
5.01294	9.38758
5.49468	4.63491
5.38462	4.69219
6	5.19167
4.95	7.4103
4.95	6.96435
4.95	7.1943
6.79701	7.67788
6.80152	8.03166
6.75	8.64365
6.07829	10.6512
5.4	8.7165
6.3	9.951
6.3	11.4675
5.72805	7.94348
7.2575	8.77404
6.3	8.59339
5.92049	5.03285
8.9406	13.3686
8.37924	11.5166
8.25	11.2629
7.71435	10.8885
8.25	12.0598
5.997	8.77605
5.997	8.7279
5.997	8.5317
8.46264	8.47383
6.92598	6.73425
5.60537	8.19997
6.91615	9.14417
5.40548	9.34939
6	9.09
6	10.17
6	7.99

## Sheet: Fig1c
Figure1c Comparisons of the estimated OPD by RF model with observed OPD in 448 observations.
obs	pred
6.08924	6.78791
7.88436	7.6737
9.41729	8.14798
7.82865	8.14798
7.5	6.25826
4.41022	5.61794
8.28814	8.03591
7.21779	8.03591
7.23254	7.93044
7.88723	7.60617
6.41255	7.55587
6.53377	7.91234
8.81591	7.50713
5.83259	6.44786
8.25	6.44786
7.8535	7.82961
7.7993	7.82961
6.2112	5.92193
6.14447	5.863
6.01256	5.78058
6.04828	5.48912
7.03854	7.14685
8.35653	7.14685
8.21095	7.68248
6	6.90949
6.5	6.90949
10.4091	8.98997
10.5023	9.23386
6.99996	7.50219
6.36759	7.50219
8.06165	8.08398
8.06678	8.04417
8.24304	8.04417
7.99293	8.33585
7.26809	7.70881
9.79909	9.42424
8.40125	7.72152
9.36883	9.62157
7.5	6.68469
8.06308	8.36953
7.29592	8.01305
8.34322	8.95013
10.9429	8.95013
11.6393	9.22281
8.25	8.66126
7.8896	8.66126
5.83581	6.92337
8.87996	8.6862
9	9.02798
7.68159	7.23875
8.49317	7.01358
8.42381	10.2677
8.30415	8.03518
7.61085	8.03518
9	7.77779
8.16201	8.36531
5.50272	7.74795
8.7	9.40356
8.7	9.00546
7.14354	7.62102
10.976	11.0267
11.711	10.771
8.15223	9.4812
9.58899	9.85303
11.4897	9.22158
10.7769	9.22158
8.8693	8.52702
8.49162	8.52702
6.32299	7.66136
5.8912	7.40942
6.79469	7.40942
7.2487	7.40942
7.18215	7.19554
6.66233	6.38936
8.2089	8.09272
8.8255	8.09272
10.4125	9.18559
7.63887	7.41518
7.21272	7.27488
8.95858	8.83919
11.4879	10.3125
9	7.70742
9	7.1655
5.12451	5.33966
6	7.49428
4.95	5.08756
5.4	6.32747
8.9406	7.17558
5.997	7.66673
5.40548	7.35895
7.82865	8.44607
7.11342	8.7441
8.25	7.5134
5.53812	4.67469
4.56123	4.81603
4.59549	5.59411
6.5	6.23389
7.99464	8.10438
8	8.10438
8.24042	6.53067
7.73953	8.07148
7.0573	8.53613
7.82304	8.02922
7.62761	8.02922
4.92552	8.16753
4.98426	8.16753
5.8783	5.90375
5.33118	5.83745
7.1098	7.25904
7.45015	7.25904
7.03263	7.25904
6.96448	7.25904
7.29266	7.25904
8.32798	7.98789
8.21091	7.58617
6.39956	7.26011
8.39744	9.61981
8.36683	9.85679
6.26012	7.54022
8.32318	8.46384
9.03014	8.46384
8.28449	8.01662
8.29764	8.21783
7.35126	7.33104
6.75	6.2616
6	6.16115
6	6.16115
6.75	6.16115
11.25	9.76276
8.86957	8.77834
8.65118	8.07722
8.13202	7.92077
6.53524	7.9622
7.64923	8.06892
8.16712	8.49824
7.55878	7.71424
7.45381	6.3967
8.21038	8.02498
7.95904	8.02498
7.78072	8.02498
6.5932	7.90395
6.50563	8.18753
7.78299	8.03623
7.6672	7.60961
7.9031	7.60961
9	8.19169
7.67601	7.722
8.25	7.35479
9	8.41239
7.95946	8.067
11.2801	11.0227
11.4992	10.906
9.20599	8.8998
7.49195	7.70797
7.9574	7.70797
7.0913	7.70797
7.09285	9.36733
6.28593	6.92015
6.09697	6.92015
7.74818	7.46616
8.10518	7.46616
7.08766	7.46616
7.5	6.90505
7.74869	7.34082
6.79692	7.34082
6.93119	7.34082
6.22642	6.49338
7.43808	7.60714
7.10225	7.44986
7.45575	7.49843
7.57708	7.50618
7.8151	7.50584
7.87972	6.18425
5.25	7.28653
4.90465	5.49058
5.72805	7.41606
7.2575	6.90825
7.71435	8.16825
5.997	6.30649
5.60537	6.82571
8.10996	8.55526
9.41729	7.72238
7.39513	6.45017
7.91367	6.45017
5.0581	6.45017
4.95719	5.34434
8.25	8.1741
7.04014	8.1741
6.32115	6.84081
6.5	8.10591
5.73191	6.31501
5.5	6.87457
8	7.99014
8.4027	7.99014
6.49276	6.79606
9	7.57179
8.1573	7.97057
7.49689	7.97057
8.30459	7.77434
9.23432	8.88122
8.23289	8.5184
5.36775	6.88938
6.31106	6.84978
5.45858	5.9523
7.07784	7.2694
6.8249	7.2694
7.22445	7.2694
8.34697	7.80458
6.5	6.53425
7	6.53425
7	6.53425
7.92812	8.06606
8.04534	8.06606
7.95834	8.12176
8.07536	8.14682
9.39673	9.84326
9.92073	9.88379
9.19283	9.79759
7.81487	7.53517
6	6.42589
6.83076	6.42589
6	6.42589
6	6.28697
6	6.28697
6	6.28697
7.44154	7.20425
7.7963	8.666
9.75	8.666
9.97907	8.82461
9.18954	9.9284
8.88548	9.28248
8.49087	7.39199
8.21714	7.76423
8.6831	8.43746
11.2188	8.38346
9	8.49288
7.16121	8.0181
7.907	7.78196
6.9596	9.36038
9.49815	9.36038
9.1494	7.64376
8.82958	8.24513
9	8.47253
9	7.78133
7.16092	7.78133
8.7	8.83133
8.7	7.82542
7.13226	7.39767
11.2636	10.828
8.14027	7.6309
7.04012	7.6309
9	7.63095
9	7.63095
7.72804	7.4639
6.47347	7.13196
6.30095	6.55457
6.0901	6.55457
9.58442	9.81386
10.5	10.3651
9	7.95791
9	7.93103
5.38462	5.99259
4.95	5.16043
6.75	6.87048
6.3	6.05606
6.3	7.81975
5.997	6.2196
8.46264	6.91562
6	6.6094
6	6.76967
6.53243	6.54318
6.24467	6.77818
5.25	7.1657
3.86533	5.57215
4.76508	5.89672
5.42798	5.89672
4.71757	5.55781
4.62069	5.47925
6.36431	7.25144
9	7.71863
5.59999	6.4116
8	8.06879
8.14688	7.27485
8.70965	7.26551
6.60316	7.57168
9	7.57168
6.56099	6.65031
8.27285	7.76032
5.27538	6.18829
5.82357	5.82631
5.04658	5.97297
5.23514	5.62286
7.30556	7.22478
7.14694	7.22478
7.28931	7.67574
8.11159	7.67574
10.6381	8.95764
9.14578	8.95764
7.48756	8.95764
6.63302	7.07804
8.30746	9.62202
10.7296	9.10377
7.56192	6.83595
10.1866	9.36183
8.00023	8.08149
6	7.28202
6.75	6.35003
6	6.35003
7.8232	7.9946
7.95788	7.9946
9.76118	7.66416
7.5	7.46676
8.95888	7.95402
11.25	8.77017
9	8.18187
9	6.64673
7.95854	6.98116
8.07615	8.11249
9.75	8.11249
7.26452	7.59529
8.46814	8.6842
10.9547	9.44478
9.89701	8.58228
8.06353	8.25159
8.25	8.25
8.25	8.25
6.6256	7.8627
7.85257	7.8627
8.3393	8.5366
8.02283	8.5366
7.64597	8.5366
7.22427	8.07005
8.4683	8.70235
7.41241	7.23442
7.80445	7.20913
7.4857	7.20913
11.5906	10.9628
8.79761	9.04532
7.97589	8.42364
7.47939	8.42364
9.02341	8.42364
9.75	8.42364
8.04886	7.54692
6.75	8.03678
7.83227	7.48887
6.93004	7.01999
6.89299	7.24838
6.74907	6.38897
8.13004	9.12632
8.05773	8.02029
8.30283	9.12632
10.5	10.5059
10.6088	10.7161
6.79701	6.84784
6.07829	7.17552
6.3	5.95779
8.25	7.87491
6.91615	6.04758
6	7.69809
8.10996	8.31094
6.80497	6.57244
7.5	7.12075
5.10324	5.25122
4.64187	4.96465
7.07848	7.33746
6.36613	6.73418
8	8.08739
8	8.08739
7.22427	6.94174
8.03546	7.87271
9.60496	8.61987
8.87005	8.11653
5.92587	6.50112
7.82152	6.50112
6.80044	6.87946
5.7764	6.54696
5.84912	6.54696
5.19843	5.33279
6.03951	5.33279
7.29159	7.2429
7.03011	7.2429
7.69202	7.83938
8.02837	7.83938
8.06134	9.15626
10.3652	9.02155
8.31854	9.8532
8.77468	8.45637
8.23329	7.97569
8.15214	8.27146
7.09463	8.86928
7.40103	7.98889
7.29176	6.77609
6	6.40042
6	6.13141
6.70368	6.13141
8.52499	8.4197
6.41714	8.31016
8.25	7.85467
8.22041	7.09653
5.53849	8.13691
8.14842	7.48622
8.03493	7.48622
8.25	7.48582
8.25	7.83149
10.6669	9.36492
6.13089	8.06603
6.41769	7.85863
9.63115	8.18313
7.3622	7.93104
6.92354	8.31321
11.25	9.92368
7.05319	7.05194
5.90274	7.05194
9	8.37655
8.54244	8.37655
11.7313	9.27187
8.74794	8.87166
9	8.93707
9	9.27187
9.73885	8.74213
7.33725	8.20273
8.52438	7.89001
8.25	8.21137
8.27868	7.55875
7.49905	7.55875
7.61804	7.64257
8.25	6.83864
7.00885	7.49373
10.7761	9.30874
7.5405	6.38417
6.66644	7.70076
8.68264	6.6783
7.46143	7.10798
6.53341	6.39727
7.36377	7.82778
8.42936	9.07647
10.5	10.3812
7.69156	8.40011
10.5	10.5246
10.3265	10.8274
5.01294	5.36516
5.49468	5.86096
4.95	5.14591
6.80152	6.7957
5.92049	8.48531
8.37924	8.02591
8.25	7.92245
6.92598	6.95241

## Sheet: Fig1d
Figure1d Linear-model for the relationship between OPD and YieldOPD.
OPD	YieldOPD
6.53243	11.3504
6.08924	10.6362
7.88436	14.4107
9.41729	13.4134
7.82865	12.3826
8.10996	11.5694
9.41729	13.4134
7.82865	12.3826
8.10996	11.5694
7.39513	10.4376
7.91367	9.32693
5.0581	6.5123
6.24467	7.99793
6.80497	12.1588
7.5	14.3783
5.25	12.0833
7.11342	7.22248
7.5	11.842
8.25	15.5014
3.86533	7.3558
5.53812	7.09712
4.76508	12.098
5.42798	12.2311
4.71757	9.90911
5.10324	9.09146
4.56123	7.47453
4.64187	9.09374
4.95719	11.3041
4.59549	10.5642
4.62069	9.28279
4.41022	10.5284
7.07848	12.6985
6.36431	5.86737
9	11.306
8.25	11.3305
8.28814	11.0701
7.04014	12.3539
7.21779	11.9812
6.36613	10.6638
6.32115	12.2151
6.5	13.772
5.73191	9.82767
5.59999	8.23818
5.5	8.65272
6.5	7.97855
8	12.9638
7.99464	10.6238
8	14.5266
8.4027	9.94447
8	14.1537
8	14.187
8	14.2438
7.23254	13.09
7.88723	13.9279
8.14688	10.8923
8.70965	11.0624
6.49276	9.25446
6.41255	13.2616
8.24042	12.4133
7.22427	12.7142
9	15.613
6.60316	12.2961
9	12.069
6.53377	12.4992
7.73953	10.9003
8.81591	10.2649
7.0573	11.6566
8.1573	13.9909
7.49689	14.9322
7.82304	14.5728
7.62761	13.6191
8.03546	16.0832
8.30459	15.7681
9.60496	12.8519
9.23432	11.5471
8.87005	14.9877
8.23289	10.0064
5.92587	7.7469
5.83259	7.93848
5.36775	8.86587
7.82152	10.5839
6.56099	11.5847
8.25	13.8901
8.27285	9.1866
7.8535	9.05107
7.7993	10.6126
4.92552	9.74601
4.98426	9.88751
6.80044	9.45637
6.31106	11.5766
5.7764	9.34913
5.84912	9.77668
6.2112	10.205
5.27538	9.84299
5.8783	10.3657
6.14447	10.8593
5.45858	10.6915
5.82357	11.3671
6.01256	12.5077
5.04658	8.9545
5.33118	9.04362
6.04828	8.89219
5.23514	8.27863
5.19843	9.2305
6.03951	10.3842
7.29159	11.279
7.1098	11.7524
7.45015	9.71332
7.07784	10.2846
7.03263	10.6587
7.03011	10.5119
7.03854	10.3932
6.96448	10.1494
8.35653	14.0935
6.8249	12.7486
7.30556	10.5299
7.29266	13.1557
7.22445	10.8719
7.14694	11.3842
7.69202	14.8841
8.02837	14.4768
7.28931	14.9238
8.11159	14.59
10.6381	14.4236
9.14578	12.7147
8.06134	12.0046
7.48756	10.9163
8.34697	14.7312
8.32798	14.5723
8.21095	13.5728
8.21091	13.5058
6.39956	12.1646
6.63302	12.136
6.5	13.7634
6	10.6123
6.5	11.5332
7	12.4297
7	11.9126
10.3652	15.5774
10.4091	15.83
8.39744	14.9947
8.30746	14.6277
10.5023	16.0636
10.7296	15.9457
8.36683	15.4157
8.31854	15.0374
6.99996	14.3234
6.36759	14.5764
7.56192	13.7791
6.26012	13.8814
8.77468	12.5843
8.32318	12.245
9.03014	13.2131
7.92812	10.4124
8.23329	11.0577
8.04534	10.3907
7.95834	10.6536
8.28449	11.2847
8.06165	10.6223
8.06678	10.6427
8.24304	11.2096
8.07536	10.8138
7.99293	10.0125
8.29764	10.9193
8.15214	10.0761
7.26809	13.5518
9.79909	19.5515
9.39673	17.0104
7.35126	13.5537
9.92073	19.8313
9.19283	17.0071
8.40125	12.9345
10.1866	20.4381
9.36883	16.4578
7.09463	13.5965
7.81487	9.88834
8.00023	10.0439
7.40103	14.9981
6	9.89474
7.29176	9.55102
7.5	9.27187
6	9.2005
6.75	9.05318
6.75	8.94737
6.83076	9.05672
6	10.1053
6	9.0432
6	8.76054
6	8.08154
6	7.87665
6	8.57895
6	8.52632
6	8.63158
6	8.04336
6.70368	7.81092
6.75	8.20137
11.25	18.5829
8.06308	14.8859
8.52499	15.367
6.41714	10.59
7.29592	9.98371
7.8232	12.8004
7.95788	14.578
8.25	15.9448
7.44154	11.5847
7.7963	9.03256
9.75	12.01
8.86957	9.43637
8.22041	13.0652
9.76118	8.61735
7.5	11.844
5.53849	12.7636
8.65118	12.0881
8.95888	10.6608
9.97907	12.5776
8.34322	11.6948
10.9429	11.4914
11.25	18.4678
9.18954	15.9671
8.88548	12.8234
8.49087	8.65048
8.14842	11.568
8.03493	11.0272
8.13202	11.0808
9	14.4555
6.53524	11.0649
9	13.0239
8.25	13.367
8.25	14.414
10.6669	16.6853
11.6393	17.4568
6.13089	8.75274
8.21714	10.5105
7.64923	10.4653
7.95854	10.1429
6.41769	9.11119
8.6831	12.3976
11.2188	10.3543
9.63115	10.9094
7.3622	11.4786
8.07615	7.52722
8.25	8.02208
9.75	10.5943
7.8896	8.32713
8.16712	9.93663
6.92354	9.1434
7.55878	9.85664
7.26452	11.761
11.25	18.5829
7.45381	7.42868
5.83581	7.16239
7.05319	7.50474
5.90274	7.72416
9	15.8051
9	13.8482
8.54244	13.3135
8.46814	13.2228
8.21038	12.3623
7.95904	12.24
7.78072	12.0026
7.16121	11.823
11.7313	10.5518
8.74794	14.4022
8.87996	13.6379
9	12.276
9	11.186
6.5932	12.7655
7.68159	13.149
6.50563	12.6338
8.49317	12.5872
10.9547	13.1847
9	12.3236
8.42381	11.0559
7.907	8.78849
7.78299	9.5042
9.89701	9.6638
6.9596	10.491
9.49815	10.3141
9.73885	10.0589
8.30415	12.311
9.1494	12.5945
7.61085	8.44473
7.33725	9.65255
8.52438	15.3666
8.06353	14.886
9	12.1014
8.25	11.8063
8.25	11.0934
8.25	12.6182
6.6256	10.3968
7.6672	10.6091
8.27868	9.76593
7.9031	9.59169
7.49905	9.49302
7.85257	9.67388
8.3393	10.3465
9	10.5126
8.16201	9.79116
8.82958	9.15115
8.02283	10.1109
7.64597	11.3938
7.22427	11.9468
7.61804	11.3878
7.67601	10.2376
5.50272	10.166
8.25	12.14
8.25	12.17
9	15.805
9	13.848
8.4683	13.2227
9	12.486
7.95946	12.2401
7.16092	11.8231
8.7	14.1774
8.7	13.8871
8.7	13.5
8.7	13.2581
7.13226	9.82111
7.00885	9.1225
7.41241	9.19284
7.14354	10.7018
7.80445	9.46
7.4857	9.87138
11.5906	18.6885
10.976	19.6577
11.2801	18.7112
11.2636	19.6027
11.711	17.7472
11.4992	19.8849
8.15223	15.1098
9.58899	10.8429
10.7761	10.5406
11.4897	15.8467
10.7769	13.8751
9.20599	14.8906
8.79761	13.1568
8.8693	8.7671
7.97589	8.08867
8.49162	7.3828
7.47939	8.9746
9.02341	9.15551
9.75	10.0059
7.49195	8.01158
8.04886	8.62583
8.14027	9.21871
7.9574	7.90844
7.04012	9.21228
7.0913	8.56266
7.5405	7.174
6.75	14.115
7.09285	6.57827
6.28593	6.73288
6.09697	6.76697
9	10.1667
9	10
6.66644	9.03558
7.72804	9.39786
7.83227	8.83484
7.74818	9.09014
8.10518	9.47619
7.08766	8.81164
6.32299	7.25193
7.5	8.98165
6.93004	9.89939
5.8912	13.0333
6.79469	9.4247
7.2487	8.94153
6.47347	9.49654
8.68264	11.8714
7.74869	13.5359
7.46143	13.3984
6.79692	14.7925
6.89299	15.1502
7.18215	15.2896
6.93119	13.6527
6.30095	9.45583
6.74907	11.0441
6.22642	9.8537
6.53341	9.41141
6.66233	10.6811
6.0901	9.79283
8.13004	13.2421
8.05773	12.0887
8.2089	11.3986
8.8255	9.21595
10.4125	10.5869
9.58442	9.40775
7.63887	14.9414
7.21272	13.7505
7.43808	13.0788
7.10225	13.5195
7.45575	14.5795
7.57708	14.211
7.8151	14.0712
7.36377	14.1873
8.95858	17.3864
8.42936	14.2405
10.5	18.827
10.5	17.91
8.30283	11.2266
7.69156	8.74341
10.5	19.161
10.5	18.228
11.4879	19.2374
10.6088	18.3205
10.3265	16.9808
9	12.2
9	13.7
9	15.4
9	14.3
7.87972	11.3859
5.25	10.8819
4.90465	12.7355
5.12451	11.423
5.01294	9.38758
5.49468	4.63491
5.38462	4.69219
6	5.19167
4.95	7.4103
4.95	6.96435
4.95	7.1943
6.79701	7.67788
6.80152	8.03166
6.75	8.64365
6.07829	10.6512
5.4	8.7165
6.3	9.951
6.3	11.4675
5.72805	7.94348
7.2575	8.77404
6.3	8.59339
5.92049	5.03285
8.9406	13.3686
8.37924	11.5166
8.25	11.2629
7.71435	10.8885
8.25	12.0598
5.997	8.77605
5.997	8.7279
5.997	8.5317
8.46264	8.47383
6.92598	6.73425
5.60537	8.19997
6.91615	9.14417
5.40548	9.34939
6	9.09
6	10.17
6	7.99

## Sheet: Fig2a
Figure2a The relative importance of variables influencing OPD in this study.
region	fact	IncMSE	relat	r	P
NE	GDD	0.359279	0.096586	-0.0436785	0.588222
NE	Prec	0.463065	0.124487	-0.355434	5.2825e-06
NE	Radn	0.504528	0.135634	0.323978	3.69491e-05
NE	SOM	1.04188	0.280091	0.282904	0.000345654
NE	Tmax	0.391011	0.105117	-0.0362724	0.653038
NE	Tmin	0.960022	0.258086	-0.526301	1.71108e-12
NCP	GDD	0.442215	0.177356	-0.221084	0.00570112
NCP	Prec	0.286523	0.114914	-0.126743	0.116065
NCP	Radn	0.333217	0.133641	0.115808	0.151297
NCP	SOM	0.454092	0.18212	0.183396	0.0223606
NCP	Tmax	0.437043	0.175282	-0.26508	0.0008581
NCP	Tmin	0.540281	0.216687	-0.243225	0.00229186
NW	GDD	0.333802	0.0712679	0.189879	0.0597757
NW	Prec	1.70609	0.364257	-0.400971	3.90706e-05
NW	Radn	0.75942	0.162139	0.548898	4.04313e-09
NW	SOM	0.758633	0.161971	0.43526	6.72007e-06
NW	Tmax	0.327072	0.069831	0.0349855	0.731008
NW	Tmin	0.798741	0.170534	-0.335969	0.000674391
SW	GDD	0.114072	0.0695013	0.112079	0.502899
SW	Prec	0.0313261	0.0190863	0.217289	0.190049
SW	Radn	0.536789	0.327054	0.346353	0.033158
SW	SOM	0.0293737	0.0178967	0.216582	0.191529
SW	Tmax	0.297865	0.181483	-0.342847	0.0351014
SW	Tmin	0.631861	0.384979	-0.540201	0.000463877

## Sheet: Fig2b
Figure2b The best fitted functions for relationship between OPD and each driver are shown in Tmin for all significant relationships.
region	Tmin	OPD
NE	16.1761	6.53243
NE	16.1761	6.08924
NE	14.7	7.88436
NE	15.7228	9.41729
NE	15.7228	7.82865
NE	15.7228	8.10996
NE	15.2411	9.41729
NE	15.2411	7.82865
NE	15.2411	8.10996
NE	16.3854	7.39513
NE	16.3854	7.91367
NE	16.3854	5.0581
NE	16.3854	6.24467
NE	15.6411	6.80497
NE	15.6411	7.5
NE	15.6411	5.25
NE	12.2217	7.11342
NE	17.0839	7.5
NE	15.2297	8.25
NE	17.3341	3.86533
NE	17.3341	5.53812
NE	18.0735	4.76508
NE	18.0735	5.42798
NE	17.65	4.71757
NE	17.65	5.10324
NE	17.2433	4.56123
NE	17.2433	4.64187
NE	18.559	4.95719
NE	18.559	4.59549
NE	17.7701	4.62069
NE	17.7701	4.41022
NE	17.12	7.07848
NE	15.0707	6.36431
NE	13.7146	9
NE	13.7146	8.25
NE	13.7146	8.28814
NE	13.7146	7.04014
NE	13.7146	7.21779
NE	14.8443	6.36613
NE	16.5687	6.32115
NE	13.5029	6.5
NE	15.0929	5.73191
NE	15.0929	5.59999
NE	15.7353	5.5
NE	15.7353	6.5
NE	13.5317	8
NE	13.5317	7.99464
NE	13.5317	8
NE	13.5317	8.4027
NE	13.5317	8
NE	13.5317	8
NE	13.5317	8
NE	16.361	7.23254
NE	16.9069	7.88723
NE	16.8848	8.14688
NE	16.2889	8.70965
NE	15.1186	6.49276
NE	16.2254	6.41255
NE	16.2254	8.24042
NE	15.0045	7.22427
NE	13.4349	9
NE	14.4137	6.60316
NE	14.4137	9
NE	14.7714	6.53377
NE	12.8988	7.73953
NE	13.6646	8.81591
NE	13.6646	7.0573
NE	13.2	8.1573
NE	13.2	7.49689
NE	14.1971	7.82304
NE	14.1971	7.62761
NE	14.1971	8.03546
NE	14.1971	8.30459
NE	16.2503	9.60496
NE	16.2503	9.23432
NE	14.9487	8.87005
NE	14.9487	8.23289
NE	15.5299	5.92587
NE	15.5299	5.83259
NE	15.5299	5.36775
NE	15.5299	7.82152
NE	15.5299	6.56099
NE	15.5299	8.25
NE	15.6039	8.27285
NE	15.6039	7.8535
NE	15.6039	7.7993
NE	16.3044	4.92552
NE	16.3044	4.98426
NE	15.2409	6.80044
NE	14.3288	6.31106
NE	16.24	5.7764
NE	16.24	5.84912
NE	16.24	6.2112
NE	15.5378	5.27538
NE	15.5378	5.8783
NE	15.5378	6.14447
NE	16.4	5.45858
NE	16.4	5.82357
NE	16.4	6.01256
NE	18.2951	5.04658
NE	18.2951	5.33118
NE	18.2951	6.04828
NE	16.8462	5.23514
NE	16.8462	5.19843
NE	16.8462	6.03951
NE	17.3691	7.29159
NE	17.3691	7.1098
NE	17.3691	7.45015
NE	17.3691	7.07784
NE	17.3691	7.03263
NE	17.3691	7.03011
NE	17.3691	7.03854
NE	17.3691	6.96448
NE	17.3691	8.35653
NE	17.3691	6.8249
NE	17.3691	7.30556
NE	17.3691	7.29266
NE	17.3691	7.22445
NE	17.3691	7.14694
NE	15.9755	7.69202
NE	15.9755	8.02837
NE	15.2538	7.28931
NE	15.2538	8.11159
NE	13.2686	10.6381
NE	13.2686	9.14578
NE	13.2686	8.06134
NE	13.2686	7.48756
NE	15.758	8.34697
NE	15.758	8.32798
NE	16.714	8.21095
NE	16.714	8.21091
NE	16.1912	6.39956
NE	16.1912	6.63302
NE	14.5604	6.5
NE	14.5604	6
NE	14.5604	6.5
NE	14.5604	7
NE	14.5604	7
NE	14.1026	10.3652
NE	14.1026	10.4091
NE	14.1026	8.39744
NE	14.1026	8.30746
NE	13.5728	10.5023
NE	13.5728	10.7296
NE	13.5728	8.36683
NE	13.5728	8.31854
NE	14.9127	6.99996
NE	14.9127	6.36759
NE	16.3363	7.56192
NE	16.3363	6.26012
NE	15.8808	8.77468
NE	15.8808	8.32318
NE	15.8808	9.03014
NCP	21.5029	7.92812
NCP	21.5029	8.23329
NCP	21.5029	8.04534
NCP	21.1644	7.95834
NCP	21.1644	8.28449
NCP	21.1644	8.06165
NCP	21.5154	8.06678
NCP	21.5154	8.24304
NCP	21.5154	8.07536
NCP	21.4115	7.99293
NCP	21.4115	8.29764
NCP	21.4115	8.15214
NE	15.4942	7.26809
NW	11.3052	9.79909
NW	15.2534	9.39673
NE	14.8669	7.35126
NW	11.5209	9.92073
NW	14.7186	9.19283
NE	15.5136	8.40125
NW	12.8686	10.1866
NW	14.5311	9.36883
NCP	10.3909	7.09463
NCP	22.0535	7.81487
NCP	21.2407	8.00023
NCP	14.6045	7.40103
NCP	22.3066	6
NCP	22.3066	7.29176
NCP	22.3066	7.5
NCP	22.2083	6
NCP	22.2083	6.75
NCP	22.2083	6.75
NCP	22.2083	6.83076
NCP	22.2083	6
NCP	22.2083	6
NCP	22.2083	6
NCP	23.2932	6
NCP	23.2932	6
NCP	23.2932	6
NCP	23.2932	6
NCP	23.2932	6
NCP	23.2932	6
NCP	23.2932	6.70368
NCP	23.2932	6.75
NCP	21.0703	11.25
NCP	21.8129	8.06308
NCP	21.8129	8.52499
NCP	20.9871	6.41714
NCP	20.9871	7.29592
NCP	15.9504	7.8232
NCP	15.9504	7.95788
NCP	15.9504	8.25
NCP	17.5833	7.44154
NCP	21.2546	7.7963
NCP	21.2546	9.75
NCP	21.2546	8.86957
NCP	17.914	8.22041
NCP	22.166	9.76118
NCP	21.9861	7.5
NCP	22.046	5.53849
NCP	20.2838	8.65118
NCP	20.2838	8.95888
NCP	20.8295	9.97907
NCP	21.1187	8.34322
NCP	21.1187	10.9429
NCP	21.4337	11.25
NCP	21.4337	9.18954
NCP	16.5041	8.88548
NCP	22.2416	8.49087
NCP	20.1314	8.14842
NCP	20.1314	8.03493
NCP	20.1314	8.13202
NCP	19.444	9
NCP	22.5193	6.53524
NCP	22.5193	9
NCP	20.189	8.25
NCP	19.2254	8.25
NCP	15.6036	10.6669
NCP	15.7233	11.6393
NCP	20.7917	6.13089
NCP	20.6817	8.21714
NCP	20.6817	7.64923
NCP	20.4809	7.95854
NCP	20.4809	6.41769
NCP	19.9674	8.6831
NCP	21.104	11.2188
NCP	20.7926	9.63115
NCP	20.6223	7.3622
NCP	20.5455	8.07615
NCP	20.5455	8.25
NCP	20.5455	9.75
NCP	20.5455	7.8896
NCP	20.5455	8.16712
NCP	20.781	6.92354
NCP	21.6949	7.55878
NCP	20.9026	7.26452
NCP	21.0703	11.25
NCP	20.0343	7.45381
NCP	20.0343	5.83581
NCP	20.0343	7.05319
NCP	20.0343	5.90274
NCP	22.0846	9
NCP	22.0846	9
NCP	22.0846	8.54244
NCP	22.0846	8.46814
NCP	21.1673	8.21038
NCP	21.1673	7.95904
NCP	21.1673	7.78072
NCP	21.1673	7.16121
NCP	20.4296	11.7313
NCP	20.4373	8.74794
NCP	20.4373	8.87996
NCP	20.7155	9
NCP	20.7155	9
NCP	21.0189	6.5932
NCP	21.0189	7.68159
NCP	22.1186	6.50563
NCP	22.1186	8.49317
NCP	20.4296	10.9547
NCP	20.4296	9
NCP	20.4296	8.42381
NCP	21.0908	7.907
NCP	21.0908	7.78299
NCP	16.3338	9.89701
NCP	16.3338	6.9596
NCP	16.3338	9.49815
NCP	16.3338	9.73885
NCP	18.0739	8.30415
NCP	18.0739	9.1494
NCP	18.0739	7.61085
NCP	18.0739	7.33725
NCP	20.3345	8.52438
NCP	20.3345	8.06353
NCP	20.788	9
NCP	20.788	8.25
NCP	20.955	8.25
NCP	20.955	8.25
NCP	19.9181	6.6256
NCP	19.9181	7.6672
NCP	19.9181	8.27868
NCP	19.9181	7.9031
NCP	19.9181	7.49905
NCP	19.9181	7.85257
NCP	19.9745	8.3393
NCP	19.9745	9
NCP	19.9745	8.16201
NCP	19.9745	8.82958
NCP	19.9745	8.02283
NCP	19.9745	7.64597
NCP	22.1524	7.22427
NCP	22.0785	7.61804
NCP	22.0785	7.67601
NCP	20.1488	5.50272
NCP	21.9017	8.25
NCP	20.6991	8.25
NCP	21.0579	9
NCP	21.0579	9
NCP	21.0579	8.4683
NCP	22.1526	9
NCP	22.1526	7.95946
NCP	22.1526	7.16092
NCP	20.4296	8.7
NCP	20.7155	8.7
NCP	21.0745	8.7
NCP	22.5564	8.7
NW	18.9275	7.13226
NW	18.9275	7.00885
NW	18.9275	7.41241
NW	20.3064	7.14354
NW	20.3064	7.80445
NW	20.3064	7.4857
NW	11.6301	11.5906
NW	11.6301	10.976
NW	11.6301	11.2801
NW	11.5105	11.2636
NW	11.5105	11.711
NW	11.5105	11.4992
NW	15.2402	8.15223
NW	14.6609	9.58899
NW	14.5369	10.7761
NW	17.6059	11.4897
NW	17.6059	10.7769
NW	18.1101	9.20599
NW	18.1101	8.79761
NW	19.2798	8.8693
NW	19.2798	7.97589
NW	19.2798	8.49162
NW	19.2798	7.47939
NW	19.2798	9.02341
NW	19.2798	9.75
NW	17.5689	7.49195
NW	17.5689	8.04886
NW	17.5689	8.14027
NW	17.5689	7.9574
NW	17.5689	7.04012
NW	17.5689	7.0913
NW	18.8221	7.5405
NW	12.3088	6.75
NW	11.3333	7.09285
NW	18.7534	6.28593
NW	18.7534	6.09697
NW	13.2203	9
NW	13.2203	9
NW	20.2409	6.66644
NW	20.2409	7.72804
NW	20.2409	7.83227
NW	20.2409	7.74818
NW	20.2409	8.10518
NW	20.2409	7.08766
NW	18.8364	6.32299
NW	18.8364	7.5
NW	18.508	6.93004
NW	18.508	5.8912
NW	18.508	6.79469
NW	18.508	7.2487
NW	18.508	6.47347
NW	18.508	8.68264
NW	14.3504	7.74869
NW	14.3504	7.46143
NW	14.3504	6.79692
NW	14.3504	6.89299
NW	14.3504	7.18215
NW	14.3504	6.93119
NW	15.5735	6.30095
NW	15.5735	6.74907
NW	15.5735	6.22642
NW	15.5735	6.53341
NW	15.5735	6.66233
NW	15.5735	6.0901
NW	10.8813	8.13004
NW	11.9741	8.05773
NW	20.2434	8.2089
NW	20.2434	8.8255
NW	16.1681	10.4125
NW	16.1681	9.58442
NW	14.8551	7.63887
NW	14.756	7.21272
NW	14.9794	7.43808
NW	14.9978	7.10225
NW	14.9	7.45575
NW	14.8256	7.57708
NW	14.8574	7.8151
NW	14.8217	7.36377
NW	18.0086	8.95858
NW	18.0086	8.42936
NW	16.2844	10.5
NW	16.2844	10.5
NW	10.8813	8.30283
NW	11.8899	7.69156
NW	16.4413	10.5
NW	16.4413	10.5
NW	16.5696	11.4879
NW	16.5696	10.6088
NW	16.5696	10.3265
NW	13.4745	9
NW	14.0315	9
NW	14.9	9
NW	13.2557	9
SW	17.5109	7.87972
SW	21.0821	5.25
SW	20.3343	4.90465
SW	20.3343	5.12451
SW	20.3343	5.01294
SW	17.8663	5.49468
SW	17.8663	5.38462
SW	20.3864	6
SW	19.6765	4.95
SW	19.6765	4.95
SW	19.6765	4.95
SW	18.0386	6.79701
SW	18.0386	6.80152
SW	18.0386	6.75
SW	18.3516	6.07829
SW	18.0899	5.4
SW	18.0899	6.3
SW	18.0899	6.3
SW	19.2829	5.72805
SW	20.15	7.2575
SW	21.6261	6.3
SW	20.2269	5.92049
SW	16.8904	8.9406
SW	16.8794	8.37924
SW	17.0287	8.25
SW	17.0287	7.71435
SW	17.0287	8.25
SW	19.1105	5.997
SW	19.1258	5.997
SW	18.1593	5.997
SW	20.1947	8.46264
SW	19.3107	6.92598
SW	20.5531	5.60537
SW	20.5531	6.91615
SW	22.3991	5.40548
SW	20.5508	6
SW	19.621	6
SW	18.3585	6

## Sheet: Fig2c
Figure2b The best fitted functions for relationship between OPD and each driver are shown in Tmax for all significant relationships.
region	Tmax	OPD
NCP	30.5865	7.92812
NCP	30.5865	8.23329
NCP	30.5865	8.04534
NCP	30.449	7.95834
NCP	30.449	8.28449
NCP	30.449	8.06165
NCP	30.5529	8.06678
NCP	30.5529	8.24304
NCP	30.5529	8.07536
NCP	30.626	7.99293
NCP	30.626	8.29764
NCP	30.626	8.15214
NCP	25.2902	7.09463
NCP	30.8426	7.81487
NCP	30.375	8.00023
NCP	27.4006	7.40103
NCP	30.5104	6
NCP	30.5104	7.29176
NCP	30.5104	7.5
NCP	30.4065	6
NCP	30.4065	6.75
NCP	30.4065	6.75
NCP	30.4065	6.83076
NCP	30.4065	6
NCP	30.4065	6
NCP	30.4065	6
NCP	31.1893	6
NCP	31.1893	6
NCP	31.1893	6
NCP	31.1893	6
NCP	31.1893	6
NCP	31.1893	6
NCP	31.1893	6.70368
NCP	31.1893	6.75
NCP	30.1693	11.25
NCP	31.5613	8.06308
NCP	31.5613	8.52499
NCP	30.0941	6.41714
NCP	30.0941	7.29592
NCP	27.9686	7.8232
NCP	27.9686	7.95788
NCP	27.9686	8.25
NCP	28.2092	7.44154
NCP	27.6866	7.7963
NCP	27.6866	9.75
NCP	27.6866	8.86957
NCP	28.4961	8.22041
NCP	31.3689	9.76118
NCP	30.5594	7.5
NCP	31.154	5.53849
NCP	28.9865	8.65118
NCP	28.9865	8.95888
NCP	29.5358	9.97907
NCP	30.0407	8.34322
NCP	30.0407	10.9429
NCP	28.4851	11.25
NCP	28.4851	9.18954
NCP	28.6714	8.88548
NCP	30.8465	8.49087
NCP	30.4221	8.14842
NCP	30.4221	8.03493
NCP	30.4221	8.13202
NCP	29.4147	9
NCP	31.4083	6.53524
NCP	31.4083	9
NCP	30.6881	8.25
NCP	29.4877	8.25
NCP	27.3771	10.6669
NCP	27.6969	11.6393
NCP	30.4861	6.13089
NCP	29.5303	8.21714
NCP	29.5303	7.64923
NCP	29.9564	7.95854
NCP	29.9564	6.41769
NCP	30.6913	8.6831
NCP	30.3317	11.2188
NCP	30.1954	9.63115
NCP	30.1482	7.3622
NCP	30.0612	8.07615
NCP	30.0612	8.25
NCP	30.0612	9.75
NCP	30.0612	7.8896
NCP	30.0612	8.16712
NCP	29.4943	6.92354
NCP	30.8103	7.55878
NCP	30.444	7.26452
NCP	30.1693	11.25
NCP	29.3167	7.45381
NCP	29.3167	5.83581
NCP	29.3167	7.05319
NCP	29.3167	5.90274
NCP	30.324	9
NCP	30.324	9
NCP	30.324	8.54244
NCP	30.324	8.46814
NCP	29.1856	8.21038
NCP	29.1856	7.95904
NCP	29.1856	7.78072
NCP	29.1856	7.16121
NCP	29.3213	11.7313
NCP	29.2686	8.74794
NCP	29.2686	8.87996
NCP	28.7309	9
NCP	28.7309	9
NCP	29.7649	6.5932
NCP	29.7649	7.68159
NCP	30.8584	6.50563
NCP	30.8584	8.49317
NCP	29.3213	10.9547
NCP	29.3213	9
NCP	29.3213	8.42381
NCP	29.7431	7.907
NCP	29.7431	7.78299
NCP	27.8015	9.89701
NCP	27.8015	6.9596
NCP	27.8015	9.49815
NCP	27.8015	9.73885
NCP	25.9605	8.30415
NCP	25.9605	9.1494
NCP	25.9605	7.61085
NCP	25.9605	7.33725
NCP	29.8558	8.52438
NCP	29.8558	8.06353
NCP	29.4385	9
NCP	29.4385	8.25
NCP	29.8945	8.25
NCP	29.8945	8.25
NCP	29.9724	6.6256
NCP	29.9724	7.6672
NCP	29.9724	8.27868
NCP	29.9724	7.9031
NCP	29.9724	7.49905
NCP	29.9724	7.85257
NCP	29.7868	8.3393
NCP	29.7868	9
NCP	29.7868	8.16201
NCP	29.7868	8.82958
NCP	29.7868	8.02283
NCP	29.7868	7.64597
NCP	30.1943	7.22427
NCP	31.2187	7.61804
NCP	31.2187	7.67601
NCP	29.8165	5.50272
NCP	30.6934	8.25
NCP	29.5983	8.25
NCP	29.9088	9
NCP	29.9088	9
NCP	29.9088	8.4683
NCP	30.8412	9
NCP	30.8412	7.95946
NCP	30.8412	7.16092
NCP	29.3213	8.7
NCP	28.7309	8.7
NCP	29.333	8.7
NCP	31.2872	8.7
SW	26.2613	7.87972
SW	30.5643	5.25
SW	29.4895	4.90465
SW	29.4895	5.12451
SW	29.4895	5.01294
SW	25.2817	5.49468
SW	25.2817	5.38462
SW	29.2873	6
SW	28.2364	4.95
SW	28.2364	4.95
SW	28.2364	4.95
SW	26.5833	6.79701
SW	26.5833	6.80152
SW	26.5833	6.75
SW	25.3726	6.07829
SW	25.909	5.4
SW	25.909	6.3
SW	25.909	6.3
SW	28.7314	5.72805
SW	27.7586	7.2575
SW	29.2084	6.3
SW	29.6327	5.92049
SW	26.7126	8.9406
SW	27.364	8.37924
SW	26.3872	8.25
SW	26.3872	7.71435
SW	26.3872	8.25
SW	26.3927	5.997
SW	26.846	5.997
SW	25.2475	5.997
SW	28.0902	8.46264
SW	27.6214	6.92598
SW	28.4685	5.60537
SW	28.4685	6.91615
SW	30.727	5.40548
SW	28.671	6
SW	27.7556	6
SW	26.2246	6

## Sheet: Fig2d
Figure2d The best fitted functions for relationship between OPD and each driver are shown in Radiation for all significant relationships.
region	Radn	OPD
NE	2775.85	6.53243
NE	2775.85	6.08924
NE	2649.46	7.88436
NE	2665.26	9.41729
NE	2665.26	7.82865
NE	2665.26	8.10996
NE	2524.08	9.41729
NE	2524.08	7.82865
NE	2524.08	8.10996
NE	3089.13	7.39513
NE	3089.13	7.91367
NE	3089.13	5.0581
NE	3089.13	6.24467
NE	2936.52	6.80497
NE	2936.52	7.5
NE	2936.52	5.25
NE	2274.87	7.11342
NE	2791.38	7.5
NE	2843.63	8.25
NE	2435.85	3.86533
NE	2435.85	5.53812
NE	2540.13	4.76508
NE	2540.13	5.42798
NE	2552.03	4.71757
NE	2552.03	5.10324
NE	2479.73	4.56123
NE	2479.73	4.64187
NE	2673.56	4.95719
NE	2673.56	4.59549
NE	2623.93	4.62069
NE	2623.93	4.41022
NE	2588.03	7.07848
NE	1896.89	6.36431
NE	2361.7	9
NE	2361.7	8.25
NE	2361.7	8.28814
NE	2361.7	7.04014
NE	2361.7	7.21779
NE	3044.92	6.36613
NE	2865.69	6.32115
NE	2600.14	6.5
NE	2791.42	5.73191
NE	2791.42	5.59999
NE	2572.13	5.5
NE	2572.13	6.5
NE	2782.74	8
NE	2782.74	7.99464
NE	2782.74	8
NE	2782.74	8.4027
NE	2782.74	8
NE	2782.74	8
NE	2782.74	8
NE	2511.36	7.23254
NE	2470.28	7.88723
NE	2485.11	8.14688
NE	2583.88	8.70965
NE	2506.03	6.49276
NE	2615.29	6.41255
NE	2615.29	8.24042
NE	2819.58	7.22427
NE	2816.89	9
NE	2815.89	6.60316
NE	2815.89	9
NE	2665.96	6.53377
NE	2876.81	7.73953
NE	2404.65	8.81591
NE	2404.65	7.0573
NE	2636.33	8.1573
NE	2636.33	7.49689
NE	2545.58	7.82304
NE	2545.58	7.62761
NE	2545.58	8.03546
NE	2545.58	8.30459
NE	2601.2	9.60496
NE	2601.2	9.23432
NE	2779.03	8.87005
NE	2779.03	8.23289
NE	2533.51	5.92587
NE	2533.51	5.83259
NE	2533.51	5.36775
NE	2533.51	7.82152
NE	2533.51	6.56099
NE	2533.51	8.25
NE	2959.95	8.27285
NE	2959.95	7.8535
NE	2959.95	7.7993
NE	2717.38	4.92552
NE	2717.38	4.98426
NE	2981.3	6.80044
NE	3110.88	6.31106
NE	2661.38	5.7764
NE	2661.38	5.84912
NE	2661.38	6.2112
NE	3003.66	5.27538
NE	3003.66	5.8783
NE	3003.66	6.14447
NE	2642.81	5.45858
NE	2642.81	5.82357
NE	2642.81	6.01256
NE	2824.33	5.04658
NE	2824.33	5.33118
NE	2824.33	6.04828
NE	2543.45	5.23514
NE	2543.45	5.19843
NE	2543.45	6.03951
NE	2597.82	7.29159
NE	2597.82	7.1098
NE	2597.82	7.45015
NE	2597.82	7.07784
NE	2597.82	7.03263
NE	2597.82	7.03011
NE	2597.82	7.03854
NE	2597.82	6.96448
NE	2597.82	8.35653
NE	2597.82	6.8249
NE	2597.82	7.30556
NE	2597.82	7.29266
NE	2597.82	7.22445
NE	2597.82	7.14694
NE	3131.69	7.69202
NE	3131.69	8.02837
NE	3048.1	7.28931
NE	3048.1	8.11159
NE	3247.86	10.6381
NE	3247.86	9.14578
NE	3247.86	8.06134
NE	3247.86	7.48756
NE	2951.92	8.34697
NE	2951.92	8.32798
NE	2915.65	8.21095
NE	2915.65	8.21091
NE	2671.05	6.39956
NE	2671.05	6.63302
NE	2611.63	6.5
NE	2611.63	6
NE	2611.63	6.5
NE	2611.63	7
NE	2611.63	7
NE	3180.4	10.3652
NE	3180.4	10.4091
NE	3180.4	8.39744
NE	3180.4	8.30746
NE	3471.05	10.5023
NE	3471.05	10.7296
NE	3471.05	8.36683
NE	3471.05	8.31854
NE	2526.47	6.99996
NE	2526.47	6.36759
NE	2530.36	7.56192
NE	2530.36	6.26012
NE	2602.87	8.77468
NE	2602.87	8.32318
NE	2602.87	9.03014
NE	2979.26	7.26809
NW	3495.71	9.79909
NW	3554.11	9.39673
NE	3109.9	7.35126
NW	3278.03	9.92073
NW	3574.58	9.19283
NE	3215.6	8.40125
NW	3440	10.1866
NW	3706.94	9.36883
NW	3204.7	7.13226
NW	3204.7	7.00885
NW	3204.7	7.41241
NW	2886.15	7.14354
NW	2886.15	7.80445
NW	2886.15	7.4857
NW	2976.68	11.5906
NW	2976.68	10.976
NW	2976.68	11.2801
NW	2857.48	11.2636
NW	2857.48	11.711
NW	2857.48	11.4992
NW	3562.23	8.15223
NW	3324.19	9.58899
NW	3262.52	10.7761
NW	3555.83	11.4897
NW	3555.83	10.7769
NW	3552.34	9.20599
NW	3552.34	8.79761
NW	2135.63	8.8693
NW	2135.63	7.97589
NW	2135.63	8.49162
NW	2135.63	7.47939
NW	2135.63	9.02341
NW	2135.63	9.75
NW	2087.84	7.49195
NW	2087.84	8.04886
NW	2087.84	8.14027
NW	2087.84	7.9574
NW	2087.84	7.04012
NW	2087.84	7.0913
NW	1651.38	7.5405
NW	3064.75	6.75
NW	2906.44	7.09285
NW	1706.56	6.28593
NW	1706.56	6.09697
NW	2731.8	9
NW	2731.8	9
NW	2136.02	6.66644
NW	2136.02	7.72804
NW	2136.02	7.83227
NW	2136.02	7.74818
NW	2136.02	8.10518
NW	2136.02	7.08766
NW	1719.95	6.32299
NW	1719.95	7.5
NW	2041.88	6.93004
NW	2041.88	5.8912
NW	2041.88	6.79469
NW	2041.88	7.2487
NW	2041.88	6.47347
NW	2041.88	8.68264
NW	2111.87	7.74869
NW	2111.87	7.46143
NW	2111.87	6.79692
NW	2111.87	6.89299
NW	2111.87	7.18215
NW	2111.87	6.93119
NW	2363.41	6.30095
NW	2363.41	6.74907
NW	2363.41	6.22642
NW	2363.41	6.53341
NW	2363.41	6.66233
NW	2363.41	6.0901
NW	3390.19	8.13004
NW	3428.3	8.05773
NW	2086.14	8.2089
NW	2086.14	8.8255
NW	2022.66	10.4125
NW	2022.66	9.58442
NW	2583.21	7.63887
NW	2564.48	7.21272
NW	2720.62	7.43808
NW	2754.61	7.10225
NW	2984.56	7.45575
NW	2944.1	7.57708
NW	3093.36	7.8151
NW	3120.35	7.36377
NW	3619.5	8.95858
NW	3619.5	8.42936
NW	3624.75	10.5
NW	3624.75	10.5
NW	3390.19	8.30283
NW	3446.62	7.69156
NW	3556.06	10.5
NW	3556.06	10.5
NW	3510.59	11.4879
NW	3510.59	10.6088
NW	3510.59	10.3265
NW	2623.21	9
NW	2761.78	9
NW	2612.66	9
NW	3124.67	9
SW	2076.97	7.87972
SW	2618.1	5.25
SW	2532.66	4.90465
SW	2532.66	5.12451
SW	2532.66	5.01294
SW	1746.15	5.49468
SW	1746.15	5.38462
SW	1579.71	6
SW	2260.57	4.95
SW	2260.57	4.95
SW	2260.57	4.95
SW	2052.1	6.79701
SW	2052.1	6.80152
SW	2052.1	6.75
SW	2239.3	6.07829
SW	2689.91	5.4
SW	2689.91	6.3
SW	2689.91	6.3
SW	2310.84	5.72805
SW	1791.51	7.2575
SW	1748.22	6.3
SW	1707.13	5.92049
SW	3040.46	8.9406
SW	3269.4	8.37924
SW	2887.63	8.25
SW	2887.63	7.71435
SW	2887.63	8.25
SW	1789.71	5.997
SW	1689.08	5.997
SW	1669.27	5.997
SW	2096.9	8.46264
SW	1873.37	6.92598
SW	1833.62	5.60537
SW	1833.62	6.91615
SW	1996.96	5.40548
SW	1906.7	6
SW	1771.86	6
SW	1607.95	6

## Sheet: Fig2e
Figure2e The best fitted functions for relationship between OPD and each driver are shown in Precipitation for all significant relationships.
region	Prec	OPD
NE	407.9	6.53243
NE	407.9	6.08924
NE	550.2	7.88436
NE	434.9	9.41729
NE	434.9	7.82865
NE	434.9	8.10996
NE	573.1	9.41729
NE	573.1	7.82865
NE	573.1	8.10996
NE	467.9	7.39513
NE	467.9	7.91367
NE	467.9	5.0581
NE	467.9	6.24467
NE	577.5	6.80497
NE	577.5	7.5
NE	577.5	5.25
NE	431.6	7.11342
NE	591.8	7.5
NE	459.1	8.25
NE	860.9	3.86533
NE	860.9	5.53812
NE	640.3	4.76508
NE	640.3	5.42798
NE	623.8	4.71757
NE	623.8	5.10324
NE	1205.2	4.56123
NE	1205.2	4.64187
NE	446.4	4.95719
NE	446.4	4.59549
NE	582.7	4.62069
NE	582.7	4.41022
NE	578.2	7.07848
NE	404.7	6.36431
NE	507.2	9
NE	507.2	8.25
NE	507.2	8.28814
NE	507.2	7.04014
NE	507.2	7.21779
NE	461.6	6.36613
NE	319.9	6.32115
NE	379.7	6.5
NE	345	5.73191
NE	345	5.59999
NE	459.4	5.5
NE	459.4	6.5
NE	593	8
NE	593	7.99464
NE	593	8
NE	593	8.4027
NE	593	8
NE	593	8
NE	593	8
NE	553.7	7.23254
NE	399	7.88723
NE	399.1	8.14688
NE	553.7	8.70965
NE	863	6.49276
NE	462.7	6.41255
NE	462.7	8.24042
NE	428.9	7.22427
NE	639.1	9
NE	463.3	6.60316
NE	463.3	9
NE	579.7	6.53377
NE	667.2	7.73953
NE	546.1	8.81591
NE	546.1	7.0573
NE	446.4	8.1573
NE	446.4	7.49689
NE	622.7	7.82304
NE	622.7	7.62761
NE	622.7	8.03546
NE	622.7	8.30459
NE	553.7	9.60496
NE	553.7	9.23432
NE	431.7	8.87005
NE	431.7	8.23289
NE	674.4	5.92587
NE	674.4	5.83259
NE	674.4	5.36775
NE	674.4	7.82152
NE	674.4	6.56099
NE	674.4	8.25
NE	378.5	8.27285
NE	378.5	7.8535
NE	378.5	7.7993
NE	351.7	4.92552
NE	351.7	4.98426
NE	370.2	6.80044
NE	676.1	6.31106
NE	386.9	5.7764
NE	386.9	5.84912
NE	386.9	6.2112
NE	450	5.27538
NE	450	5.8783
NE	450	6.14447
NE	294.2	5.45858
NE	294.2	5.82357
NE	294.2	6.01256
NE	332.1	5.04658
NE	332.1	5.33118
NE	332.1	6.04828
NE	897.8	5.23514
NE	897.8	5.19843
NE	897.8	6.03951
NE	621.3	7.29159
NE	621.3	7.1098
NE	621.3	7.45015
NE	621.3	7.07784
NE	621.3	7.03263
NE	621.3	7.03011
NE	621.3	7.03854
NE	621.3	6.96448
NE	621.3	8.35653
NE	621.3	6.8249
NE	621.3	7.30556
NE	621.3	7.29266
NE	621.3	7.22445
NE	621.3	7.14694
NE	458.4	6.39956
NE	458.4	6.63302
NE	407.8	6.5
NE	407.8	6
NE	407.8	6.5
NE	407.8	7
NE	407.8	7
NE	583.7	6.99996
NE	583.7	6.36759
NE	514.2	7.56192
NE	514.2	6.26012
NE	407.5	8.77468
NE	407.5	8.32318
NE	407.5	9.03014
NE	547.2	7.26809
NE	372	7.35126
NE	412	8.40125
NW	258.4	7.13226
NW	258.4	7.00885
NW	258.4	7.41241
NW	326.6	7.14354
NW	326.6	7.80445
NW	326.6	7.4857
NW	420.7	8.8693
NW	420.7	7.97589
NW	420.7	8.49162
NW	420.7	7.47939
NW	420.7	9.02341
NW	420.7	9.75
NW	280.8	7.49195
NW	280.8	8.04886
NW	280.8	8.14027
NW	280.8	7.9574
NW	280.8	7.04012
NW	280.8	7.0913
NW	664.1	7.5405
NW	664.1	6.28593
NW	664.1	6.09697
NW	551.1	9
NW	551.1	9
NW	312.2	6.66644
NW	312.2	7.72804
NW	312.2	7.83227
NW	312.2	7.74818
NW	312.2	8.10518
NW	312.2	7.08766
NW	326.8	6.32299
NW	326.8	7.5
NW	278.6	6.93004
NW	278.6	5.8912
NW	278.6	6.79469
NW	278.6	7.2487
NW	278.6	6.47347
NW	278.6	8.68264
NW	386.4	7.74869
NW	386.4	7.46143
NW	386.4	6.79692
NW	386.4	6.89299
NW	386.4	7.18215
NW	386.4	6.93119
NW	278.8	6.30095
NW	278.8	6.74907
NW	278.8	6.22642
NW	278.8	6.53341
NW	278.8	6.66233
NW	278.8	6.0901
NW	311.7	8.2089
NW	311.7	8.8255
NW	250.6	10.4125
NW	250.6	9.58442
NW	503.8	7.63887
NW	497.1	7.21272
NW	560.5	7.43808
NW	560.5	7.10225
NW	301.5	7.45575
NW	301.5	7.57708
NW	478.3	7.8151
NW	482	7.36377
NW	539.3	9
NW	363.6	9
NW	451.2	9
NW	465.4	9

## Sheet: Fig2f
Figure2e The best fitted functions for relationship between OPD and each driver are shown in GDD for all significant relationships.
region	GDD	OPD
NCP	1583.5	7.92812
NCP	1583.5	8.23329
NCP	1583.5	8.04534
NCP	1563.15	7.95834
NCP	1563.15	8.28449
NCP	1563.15	8.06165
NCP	1554.5	8.06678
NCP	1554.5	8.24304
NCP	1554.5	8.07536
NCP	1573.7	7.99293
NCP	1573.7	8.29764
NCP	1573.7	8.15214
NCP	1401.75	7.09463
NCP	1570.9	7.81487
NCP	1610.15	8.00023
NCP	1704.15	7.40103
NCP	1670.55	6
NCP	1670.55	7.29176
NCP	1670.55	7.5
NCP	1653.45	6
NCP	1653.45	6.75
NCP	1653.45	6.75
NCP	1653.45	6.83076
NCP	1653.45	6
NCP	1653.45	6
NCP	1653.45	6
NCP	1654.5	6
NCP	1654.5	6
NCP	1654.5	6
NCP	1654.5	6
NCP	1654.5	6
NCP	1654.5	6
NCP	1654.5	6.70368
NCP	1654.5	6.75
NCP	1506.15	11.25
NCP	1446.45	8.06308
NCP	1446.45	8.52499
NCP	1499.55	6.41714
NCP	1499.55	7.29592
NCP	1594.35	7.8232
NCP	1594.35	7.95788
NCP	1594.35	8.25
NCP	1526.55	7.44154
NCP	1392.75	7.7963
NCP	1392.75	9.75
NCP	1392.75	8.86957
NCP	1646.45	8.22041
NCP	1608.55	9.76118
NCP	1555.55	7.5
NCP	1553.2	5.53849
NCP	1582.1	8.65118
NCP	1582.1	8.95888
NCP	1403	9.97907
NCP	1375.65	8.34322
NCP	1375.65	10.9429
NCP	1485.7	11.25
NCP	1485.7	9.18954
NCP	1778.45	8.88548
NCP	1590.1	8.49087
NCP	2017.1	8.14842
NCP	2017.1	8.03493
NCP	2017.1	8.13202
NCP	1597.65	9
NCP	1722.75	6.53524
NCP	1722.75	9
NCP	1634.35	8.25
NCP	1567.05	8.25
NCP	1599.55	10.6669
NCP	1501.5	11.6393
NCP	1608.25	6.13089
NCP	1590.9	8.21714
NCP	1590.9	7.64923
NCP	1593.85	7.95854
NCP	1593.85	6.41769
NCP	2001.8	8.6831
NCP	1512.05	11.2188
NCP	1597.7	9.63115
NCP	1647.5	7.3622
NCP	1776.35	8.07615
NCP	1776.35	8.25
NCP	1776.35	9.75
NCP	1776.35	7.8896
NCP	1776.35	8.16712
NCP	1514.25	6.92354
NCP	1771.45	7.55878
NCP	1703.75	7.26452
NCP	1506.15	11.25
NCP	1517.1	7.45381
NCP	1517.1	5.83581
NCP	1517.1	7.05319
NCP	1517.1	5.90274
NCP	1587.7	9
NCP	1587.7	9
NCP	1587.7	8.54244
NCP	1587.7	8.46814
NCP	1512.8	8.21038
NCP	1512.8	7.95904
NCP	1512.8	7.78072
NCP	1512.8	7.16121
NCP	1531.4	11.7313
NCP	1464.85	8.74794
NCP	1464.85	8.87996
NCP	1371.55	9
NCP	1371.55	9
NCP	1622.25	6.5932
NCP	1622.25	7.68159
NCP	1746.95	6.50563
NCP	1746.95	8.49317
NCP	1531.4	10.9547
NCP	1531.4	9
NCP	1531.4	8.42381
NCP	1596.4	7.907
NCP	1596.4	7.78299
NCP	1572.8	9.89701
NCP	1572.8	6.9596
NCP	1572.8	9.49815
NCP	1572.8	9.73885
NCP	1427.2	8.30415
NCP	1427.2	9.1494
NCP	1427.2	7.61085
NCP	1427.2	7.33725
NCP	1631.1	8.52438
NCP	1631.1	8.06353
NCP	1663.25	9
NCP	1663.25	8.25
NCP	1601.15	8.25
NCP	1601.15	8.25
NCP	1503.45	6.6256
NCP	1503.45	7.6672
NCP	1503.45	8.27868
NCP	1503.45	7.9031
NCP	1503.45	7.49905
NCP	1503.45	7.85257
NCP	1513.8	8.3393
NCP	1513.8	9
NCP	1513.8	8.16201
NCP	1513.8	8.82958
NCP	1513.8	8.02283
NCP	1513.8	7.64597
NCP	1598.95	7.22427
NCP	1660.65	7.61804
NCP	1660.65	7.67601
NCP	1720.05	5.50272
NCP	1853.1	8.25
NCP	1688.1	8.25
NCP	1671.85	9
NCP	1671.85	9
NCP	1671.85	8.4683
NCP	1763.2	9
NCP	1763.2	7.95946
NCP	1763.2	7.16092
NCP	1531.4	8.7
NCP	1371.55	8.7
NCP	1370.55	8.7
NCP	1483.5	8.7

## Sheet: Fig2g
Figure2e The best fitted functions for relationship between OPD and each driver are shown in SOM for all significant relationships.
region	SOM	OPD
NE	11.23	6.53243
NE	11.23	6.08924
NE	44.95	7.88436
NE	26	9.41729
NE	26	7.82865
NE	26	8.10996
NE	26.2	9.41729
NE	26.2	7.82865
NE	26.2	8.10996
NE	15	7.39513
NE	15	7.91367
NE	15	5.0581
NE	15	6.24467
NE	16.41	6.80497
NE	16.41	7.5
NE	16.41	5.25
NE	32.6	7.11342
NE	17.55	7.5
NE	25.43	8.25
NE	15.13	3.86533
NE	15.13	5.53812
NE	15.53	4.76508
NE	15.53	5.42798
NE	15.53	4.71757
NE	15.53	5.10324
NE	15.13	4.56123
NE	15.13	4.64187
NE	15.53	4.95719
NE	15.53	4.59549
NE	15.53	4.62069
NE	15.53	4.41022
NE	24.17	7.07848
NE	18.1	6.36431
NE	39	9
NE	39	8.25
NE	39	8.28814
NE	39	7.04014
NE	39	7.21779
NE	12.54	6.36613
NE	12.54	6.32115
NE	10.4	6.5
NE	16.2	5.73191
NE	16.2	5.59999
NE	16.2	5.5
NE	16.2	6.5
NE	36.75	8
NE	36.75	7.99464
NE	36.75	8
NE	36.75	8.4027
NE	36.75	8
NE	36.75	8
NE	36.75	8
NE	26.2	7.23254
NE	16.222	7.88723
NE	16.222	8.14688
NE	12	8.70965
NE	24.15	6.49276
NE	15.05	6.41255
NE	15.05	8.24042
NE	15.63	7.22427
NE	28.24	9
NE	23.5	6.60316
NE	23.5	9
NE	26.2	6.53377
NE	23.5	7.73953
NE	64.91	8.81591
NE	64.91	7.0573
NE	64.91	8.1573
NE	64.91	7.49689
NE	11.433	7.82304
NE	11.433	7.62761
NE	11.433	8.03546
NE	11.433	8.30459
NE	28.1	9.60496
NE	28.1	9.23432
NE	28.1	8.87005
NE	28.1	8.23289
NE	21.4	5.92587
NE	21.4	5.83259
NE	21.4	5.36775
NE	21.4	7.82152
NE	21.4	6.56099
NE	21.4	8.25
NE	16.67	8.27285
NE	16.67	7.8535
NE	16.67	7.7993
NE	16.67	4.92552
NE	16.67	4.98426
NE	11.2	6.80044
NE	15.47	6.31106
NE	15.76	5.7764
NE	15.76	5.84912
NE	15.76	6.2112
NE	13.9	5.27538
NE	13.9	5.8783
NE	13.9	6.14447
NE	12.9	5.45858
NE	12.9	5.82357
NE	12.9	6.01256
NE	14.74	5.04658
NE	14.74	5.33118
NE	14.74	6.04828
NE	15.08	5.23514
NE	15.08	5.19843
NE	15.08	6.03951
NE	15.27	7.29159
NE	15.27	7.1098
NE	15.27	7.45015
NE	15.27	7.07784
NE	15.27	7.03263
NE	15.27	7.03011
NE	15.27	7.03854
NE	15.27	6.96448
NE	15.27	8.35653
NE	15.27	6.8249
NE	15.27	7.30556
NE	15.27	7.29266
NE	15.27	7.22445
NE	15.27	7.14694
NE	16.78	7.69202
NE	16.78	8.02837
NE	17.34	7.28931
NE	17.34	8.11159
NE	17.6	10.6381
NE	17.6	9.14578
NE	17.6	8.06134
NE	17.6	7.48756
NE	16.37	8.34697
NE	16.37	8.32798
NE	15.8	8.21095
NE	15.8	8.21091
NE	24.7	6.39956
NE	24.7	6.63302
NE	29.6	6.5
NE	29.6	6
NE	29.6	6.5
NE	29.6	7
NE	29.6	7
NE	19.52	10.3652
NE	19.52	10.4091
NE	19.52	8.39744
NE	19.52	8.30746
NE	16.17	10.5023
NE	16.17	10.7296
NE	16.17	8.36683
NE	16.17	8.31854
NE	33.7	6.99996
NE	33.7	6.36759
NE	33.7	7.56192
NE	33.7	6.26012
NE	26.9	8.77468
NE	26.9	8.32318
NE	26.9	9.03014
NCP	12.55	7.92812
NCP	12.55	8.23329
NCP	12.55	8.04534
NCP	17.4	7.95834
NCP	17.4	8.28449
NCP	17.4	8.06165
NCP	12.55	8.06678
NCP	12.55	8.24304
NCP	12.55	8.07536
NCP	17.4	7.99293
NCP	17.4	8.29764
NCP	17.4	8.15214
NE	19.68	7.26809
NW	19.4	9.79909
NW	13.57	9.39673
NE	19.68	7.35126
NW	19.4	9.92073
NW	13.57	9.19283
NE	19.68	8.40125
NW	19.4	10.1866
NW	13.57	9.36883
NCP	11.94	7.09463
NCP	12.8	7.81487
NCP	12.3	8.00023
NCP	22.868	7.40103
NCP	11	6
NCP	11	7.29176
NCP	11	7.5
NCP	11	6
NCP	11	6.75
NCP	11	6.75
NCP	11	6.83076
NCP	11	6
NCP	11	6
NCP	11	6
NCP	11	6
NCP	11	6
NCP	11	6
NCP	11	6
NCP	11	6
NCP	11	6
NCP	11	6.70368
NCP	11	6.75
NCP	11.3	11.25
NCP	10.42	8.06308
NCP	10.42	8.52499
NCP	10.9	6.41714
NCP	10.9	7.29592
NCP	22.05	7.8232
NCP	22.05	7.95788
NCP	22.05	8.25
NCP	12.99	7.44154
NCP	22	7.7963
NCP	22	9.75
NCP	22	8.86957
NCP	16.23	8.22041
NCP	15.6	9.76118
NCP	12.1	7.5
NCP	12.2	5.53849
NCP	12	8.65118
NCP	12	8.95888
NCP	15.93	9.97907
NCP	14.48	8.34322
NCP	14.48	10.9429
NCP	11.33	11.25
NCP	11.33	9.18954
NCP	16	8.88548
NCP	17.3	8.49087
NCP	12.13	8.14842
NCP	12.13	8.03493
NCP	12.13	8.13202
NCP	12	9
NCP	11.1	6.53524
NCP	11.1	9
NCP	14.6	8.25
NCP	10.7	8.25
NCP	13.45	10.6669
NCP	13.45	11.6393
NCP	10.3	6.13089
NCP	14.4	8.21714
NCP	14.4	7.64923
NCP	13.6	7.95854
NCP	13.6	6.41769
NCP	20.5	8.6831
NCP	10.3	11.2188
NCP	10.3	9.63115
NCP	10.3	7.3622
NCP	22.2	8.07615
NCP	22.2	8.25
NCP	22.2	9.75
NCP	22.2	7.8896
NCP	22.2	8.16712
NCP	11.5	6.92354
NCP	14.2	7.55878
NCP	14.2	7.26452
NCP	11.3	11.25
NCP	13.1	7.45381
NCP	13.1	5.83581
NCP	13.1	7.05319
NCP	13.1	5.90274
NCP	8.81	9
NCP	8.81	9
NCP	8.81	8.54244
NCP	8.81	8.46814
NCP	8.81	8.21038
NCP	8.81	7.95904
NCP	8.81	7.78072
NCP	8.81	7.16121
NCP	15.08	11.7313
NCP	11.99	8.74794
NCP	11.99	8.87996
NCP	15.08	9
NCP	15.08	9
NCP	10.55	6.5932
NCP	10.55	7.68159
NCP	10.55	6.50563
NCP	10.55	8.49317
NCP	15.08	10.9547
NCP	15.08	9
NCP	15.08	8.42381
NCP	11.2	7.907
NCP	11.2	7.78299
NCP	18.84	9.89701
NCP	18.84	6.9596
NCP	18.84	9.49815
NCP	18.84	9.73885
NCP	18.14	8.30415
NCP	18.14	9.1494
NCP	18.14	7.61085
NCP	18.14	7.33725
NCP	18.3	8.52438
NCP	18.3	8.06353
NCP	21.09	9
NCP	21.09	8.25
NCP	26.83	8.25
NCP	26.83	8.25
NCP	12.91	6.6256
NCP	12.91	7.6672
NCP	12.91	8.27868
NCP	12.91	7.9031
NCP	12.91	7.49905
NCP	12.91	7.85257
NCP	12.91	8.3393
NCP	12.91	9
NCP	12.91	8.16201
NCP	12.91	8.82958
NCP	12.91	8.02283
NCP	12.91	7.64597
NCP	20.22	7.22427
NCP	18.03	7.61804
NCP	18.03	7.67601
NCP	9.8	5.50272
NCP	9.84	8.25
NCP	9.84	8.25
NCP	8.81	9
NCP	8.81	9
NCP	8.81	8.4683
NCP	8.81	9
NCP	8.81	7.95946
NCP	8.81	7.16092
NCP	12.76	8.7
NCP	12.76	8.7
NCP	12.76	8.7
NCP	12.76	8.7
NW	11.83	7.13226
NW	11.83	7.00885
NW	11.83	7.41241
NW	11.83	7.14354
NW	11.83	7.80445
NW	11.83	7.4857
NW	17.76	11.5906
NW	17.76	10.976
NW	17.76	11.2801
NW	17.76	11.2636
NW	17.76	11.711
NW	17.76	11.4992
NW	12.04	8.15223
NW	14.67	9.58899
NW	14.67	10.7761
NW	15.3	11.4897
NW	15.3	10.7769
NW	15.3	9.20599
NW	15.3	8.79761
NW	15.06	8.8693
NW	15.06	7.97589
NW	15.06	8.49162
NW	15.06	7.47939
NW	15.06	9.02341
NW	15.06	9.75
NW	15.06	7.49195
NW	15.06	8.04886
NW	15.06	8.14027
NW	15.06	7.9574
NW	15.06	7.04012
NW	15.06	7.0913
NW	16.54	7.5405
NW	14.74	6.75
NW	14.15	7.09285
NW	10.93	6.28593
NW	10.93	6.09697
NW	15.81	9
NW	15.81	9
NW	15.9321	6.66644
NW	15.9321	7.72804
NW	15.9321	7.83227
NW	15.9321	7.74818
NW	15.9321	8.10518
NW	15.9321	7.08766
NW	12.1	6.32299
NW	12.1	7.5
NW	15.99	6.93004
NW	15.99	5.8912
NW	15.99	6.79469
NW	15.99	7.2487
NW	15.99	6.47347
NW	15.99	8.68264
NW	17.85	7.74869
NW	17.85	7.46143
NW	17.85	6.79692
NW	17.85	6.89299
NW	17.85	7.18215
NW	17.85	6.93119
NW	7.07	6.30095
NW	7.07	6.74907
NW	7.07	6.22642
NW	7.07	6.53341
NW	7.07	6.66233
NW	7.07	6.0901
NW	8.46	8.13004
NW	8.46	8.05773
NW	15.93	8.2089
NW	15.93	8.8255
NW	15.83	10.4125
NW	15.83	9.58442
NW	6.76	7.63887
NW	6.76	7.21272
NW	6.76	7.43808
NW	6.76	7.10225
NW	6.76	7.45575
NW	6.76	7.57708
NW	6.76	7.8151
NW	6.76	7.36377
NW	15.3	8.95858
NW	15.3	8.42936
NW	15.3	10.5
NW	15.3	10.5
NW	8.55	8.30283
NW	8.55	7.69156
NW	15.3	10.5
NW	15.3	10.5
NW	15.3	11.4879
NW	15.3	10.6088
NW	15.3	10.3265
NW	10.4	9
NW	10.4	9
NW	10.4	9
NW	10.4	9

[truncated: 12 more sheets: Fig3a_f, Fig3g_h, Fig4, Fig5, FigS1, FigS2a, FigS2b, FigS2c, FigS2d, FigS3, FigS4, FigS5]
